# Supplementary material for: The cervical lymph node contributes to peripheral inflammation related to Parkinson’s disease
Source: J Neuroinflammation. 2023 Apr 10;20:93. doi: 10.1186/s12974-023-02770-5 (PMC10088204; doi:10.1186/s12974-023-02770-5)
Supplement: Supplementary file 2 — Additional file 2: Table S2. Differential expression of genes between dCLNs of WT and A53T mice. [file 12974_2023_2770_MOESM2_ESM.xlsx]

## Sheet: upregulated (A53T Vs WT)
gene_id	gene_name	log2FoldChange (A53T Vs WT)	pvalue	padj
ENSMUSG00000076564	Igkv12-46	5.33204	1.73086e-171	1.58089e-167
ENSMUSG00000095700	Ighv10-3	5.4115	3.40153e-109	2.07119e-105
ENSMUSG00000076695	Ighv1-18	6.02311	4.65113e-101	2.12405e-97
ENSMUSG00000107470	Gm3375	5.30405	1.06252e-95	3.8818e-92
ENSMUSG00000076612	Ighg2c	7.34577	1.35665e-95	4.13033e-92
ENSMUSG00000009092	Derl3	4.89616	3.36694e-72	8.78627e-69
ENSMUSG00000094117	Igkv3-12	6.46682	7.01731e-70	1.60232e-66
ENSMUSG00000076523	Igkv15-103	5.4996	2.76028e-69	5.60244e-66
ENSMUSG00000105606	Igkv2-109	6.24016	1.19206e-66	2.17754e-63
ENSMUSG00000076550	Igkv4-63	5.75207	1.64356e-64	2.72935e-61
ENSMUSG00000095981	Ighv10-1	5.14496	4.87438e-64	7.42003e-61
ENSMUSG00000094546	Ighv1-26	5.51903	3.37407e-63	4.74109e-60
ENSMUSG00000094930	Igkv6-25	6.11024	6.10444e-61	7.96499e-58
ENSMUSG00000096499	Ighv1-5	4.8886	1.36255e-56	1.65931e-53
ENSMUSG00000095285	Ighv5-9	6.07238	4.65663e-56	5.31642e-53
ENSMUSG00000094356	Igkv8-28	5.39368	5.10122e-56	5.48141e-53
ENSMUSG00000061356	Nuggc	3.58645	7.42032e-55	7.53039e-52
ENSMUSG00000076545	Igkv4-72	5.13299	1.02048e-53	9.81109e-51
ENSMUSG00000024112	Cacna1h	4.6538	1.84452e-53	1.68469e-50
ENSMUSG00000087642	Ighe	5.75996	2.40442e-53	2.09151e-50
ENSMUSG00000022838	Eaf2	3.56745	3.38753e-53	2.81273e-50
ENSMUSG00000094951	Ighv5-6	5.69612	1.81175e-51	1.43892e-48
ENSMUSG00000096670	Ighv2-6	5.8325	4.57606e-51	3.48295e-48
ENSMUSG00000076671	Ighv13-2	4.93539	8.40866e-50	6.14404e-47
ENSMUSG00000023272	Creld2	3.77086	1.34432e-48	9.44485e-46
ENSMUSG00000094872	Igkv9-120	4.65816	4.79906e-48	3.24683e-45
ENSMUSG00000093861	Igkv1-110	4.67458	4.61537e-47	3.01103e-44
ENSMUSG00000052271	Bhlha15	5.25733	1.51982e-46	9.57327e-44
ENSMUSG00000096336	Igkv1-135	5.58911	6.3668e-46	3.87675e-43
ENSMUSG00000029752	Asns	3.49652	1.30357e-45	7.68141e-43
ENSMUSG00000040627	Aicda	3.56853	5.43848e-45	3.10452e-42
ENSMUSG00000095612	Ighv5-4	4.87163	1.20149e-44	6.65078e-42
ENSMUSG00000076522	Igkv16-104	5.17579	3.60556e-44	1.93714e-41
ENSMUSG00000076569	Igkv5-39	5.55153	8.33267e-44	4.34894e-41
ENSMUSG00000076580	Igkv8-27	5.18387	9.85171e-44	4.99892e-41
ENSMUSG00000095442	Ighv1-4	5.58723	4.33998e-43	2.14266e-40
ENSMUSG00000094102	Ighv9-2	6.28342	4.3554e-42	2.09369e-39
ENSMUSG00000094561	Ighv1-22	5.00864	3.76463e-41	1.71921e-38
ENSMUSG00000076526	Igkv12-98	5.12534	2.48909e-40	1.08258e-37
ENSMUSG00000076587	Igkv6-20	5.17859	1.01288e-39	4.30286e-37
ENSMUSG00000094497	Gm8210	4.74836	3.93492e-37	1.59731e-34
ENSMUSG00000024353	Mzb1	3.79064	1.13254e-36	4.49743e-34
ENSMUSG00000027718	Il21	3.9422	5.48168e-36	2.13051e-33
ENSMUSG00000020953	Coch	3.22568	1.64398e-34	6.25635e-32
ENSMUSG00000017002	Slpi	8.70008	2.09249e-34	7.80073e-32
ENSMUSG00000027199	Gatm	2.46981	3.02596e-34	1.1055e-31
ENSMUSG00000067149	Jchain	3.83175	4.8759e-34	1.74643e-31
ENSMUSG00000025140	Pycr1	4.55002	2.88625e-33	1.01391e-30
ENSMUSG00000079033	Mef2b	3.47418	3.81267e-33	1.31407e-30
ENSMUSG00000051079	Rgs13	3.8759	4.47615e-32	1.51418e-29
ENSMUSG00000022659	Gcsam	2.6623	6.64157e-32	2.16646e-29
ENSMUSG00000076598	Igkv3-7	7.2038	1.24384e-31	3.98618e-29
ENSMUSG00000076677	Ighv6-3	3.99641	2.78228e-31	8.76275e-29
ENSMUSG00000003355	Fkbp11	4.18718	3.99524e-31	1.23697e-28
ENSMUSG00000020484	Xbp1	3.16385	1.37443e-29	4.18445e-27
ENSMUSG00000095753	Igkv4-53	4.58455	6.16934e-29	1.84746e-26
ENSMUSG00000095642	Ighv14-3	7.15856	1.01616e-28	2.99391e-26
ENSMUSG00000017400	Stac2	2.41817	1.43414e-28	4.15833e-26
ENSMUSG00000029759	Pon3	3.47582	2.28524e-28	6.52256e-26
ENSMUSG00000076533	Igkv4-90	5.1	1.16569e-27	3.22632e-25
ENSMUSG00000041857	Oosp1	4.80838	5.59857e-27	1.5264e-24
ENSMUSG00000094509	Ighv14-1	7.5511	1.89456e-26	5.01565e-24
ENSMUSG00000027313	Chac1	4.72083	1.72004e-25	4.42535e-23
ENSMUSG00000043895	S1pr2	2.25122	4.31885e-25	1.09573e-22
ENSMUSG00000076562	Igkv4-50	4.07223	4.52597e-25	1.13255e-22
ENSMUSG00000043613	Mmp3	3.61669	4.90461e-25	1.21071e-22
ENSMUSG00000076619	Ighj3	2.6848	8.34088e-25	2.0315e-22
ENSMUSG00000040010	Slc7a5	2.05261	8.88455e-25	2.13545e-22
ENSMUSG00000027073	Prg2	3.28401	1.35155e-24	3.20633e-22
ENSMUSG00000079190	AC133103.1	4.87853	1.63582e-24	3.83096e-22
ENSMUSG00000044468	Tent5c	2.91935	1.91843e-24	4.43594e-22
ENSMUSG00000020592	Sdc1	3.12183	2.12112e-24	4.8433e-22
ENSMUSG00000076618	Ighj4	2.43864	4.2008e-24	9.47358e-22
ENSMUSG00000040009	Gnaz	3.81916	5.589e-24	1.24505e-21
ENSMUSG00000025912	Mybl1	2.82508	5.90226e-24	1.29899e-21
ENSMUSG00000038151	Prdm1	2.69111	1.18589e-23	2.57889e-21
ENSMUSG00000070867	Trabd2b	3.41132	1.21229e-23	2.60527e-21
ENSMUSG00000095583	Ighv14-2	7.34949	1.70501e-23	3.62155e-21
ENSMUSG00000071552	Tigit	2.19471	2.26232e-23	4.75008e-21
ENSMUSG00000020048	Hsp90b1	2.42958	2.66336e-23	5.52858e-21
ENSMUSG00000046841	Ckap4	2.75965	5.84807e-23	1.2003e-20
ENSMUSG00000001542	Ell2	2.83762	6.57109e-22	1.30472e-19
ENSMUSG00000095351	Igkv3-2	6.44665	7.31924e-22	1.43764e-19
ENSMUSG00000025289	Prdx4	2.73103	1.4337e-21	2.7861e-19
ENSMUSG00000030256	Bhlhe41	2.25586	1.64437e-21	3.16187e-19
ENSMUSG00000019564	Arid3a	2.25791	2.73043e-21	5.1955e-19
ENSMUSG00000032053	Pou2af1	1.89946	3.20609e-21	6.0377e-19
ENSMUSG00000038539	Atf5	2.10565	3.32086e-21	6.19002e-19
ENSMUSG00000102418	Sh2d1b1	3.12145	4.07746e-21	7.52353e-19
ENSMUSG00000041779	Tram2	2.30547	5.0639e-21	9.25023e-19
ENSMUSG00000079794	AC125149.2	3.24228	8.93104e-21	1.61528e-18
ENSMUSG00000079192	AC125149.1	3.34991	9.81839e-21	1.74672e-18
ENSMUSG00000034591	Slc41a2	1.99926	9.84904e-21	1.74672e-18
ENSMUSG00000076666	Ighv14-4	6.37406	1.72915e-20	3.03716e-18
ENSMUSG00000095007	Igkv12-41	3.94393	2.24197e-20	3.90039e-18
ENSMUSG00000057135	Scimp	2.42596	5.00735e-20	8.54853e-18
ENSMUSG00000089844	A530032D15Rik	2.76856	1.24911e-19	2.11274e-17
ENSMUSG00000096461	Igkv14-130	4.43883	3.23347e-19	5.32125e-17
ENSMUSG00000038991	Txndc5	2.39077	3.71753e-19	6.06322e-17
ENSMUSG00000032575	Manf	2.41072	4.24567e-19	6.86333e-17
ENSMUSG00000076538	Igkv13-84	6.08339	5.02107e-19	7.97565e-17
ENSMUSG00000048895	Cdk5r1	2.02654	1.80116e-18	2.76485e-16
ENSMUSG00000025823	Pdia4	2.14937	2.26999e-18	3.45549e-16
ENSMUSG00000076613	Ighg2b	6.21347	2.74831e-18	4.14903e-16
ENSMUSG00000040413	Timd2	3.59225	3.48721e-18	5.22138e-16
ENSMUSG00000022900	Ildr1	1.93756	4.74643e-18	7.04902e-16
ENSMUSG00000025403	Shmt2	1.25399	5.53975e-18	8.16086e-16
ENSMUSG00000031570	Plpp5	2.21685	7.74728e-18	1.13216e-15
ENSMUSG00000024033	Rsph1	4.45891	8.62584e-18	1.25054e-15
ENSMUSG00000022769	Sdf2l1	2.28048	9.34469e-18	1.34409e-15
ENSMUSG00000095571	Ighv5-17	6.15934	1.11277e-17	1.58805e-15
ENSMUSG00000083833	Gm13841	1.51598	1.32097e-17	1.87055e-15
ENSMUSG00000076609	Igkc	5.21261	1.5824e-17	2.20654e-15
ENSMUSG00000076508	Igkv17-127	6.01164	1.69478e-17	2.34535e-15
ENSMUSG00000047139	Cd24a	1.69161	2.37335e-17	3.23538e-15
ENSMUSG00000023456	Tpi1	1.28375	2.53555e-17	3.43089e-15
ENSMUSG00000094940	Ighv1-84	3.41257	3.53414e-17	4.72234e-15
ENSMUSG00000076514	Igkv17-121	5.21872	3.54169e-17	4.72234e-15
ENSMUSG00000076604	Igkj1	3.1981	4.34674e-17	5.75376e-15
ENSMUSG00000076586	Igkv8-21	5.42042	7.89939e-17	1.0307e-14
ENSMUSG00000021065	Fut8	2.05855	8.72512e-17	1.13037e-14
ENSMUSG00000028343	Erp44	1.48756	9.29785e-17	1.19608e-14
ENSMUSG00000076614	Ighg1	9.0151	1.15114e-16	1.47048e-14
ENSMUSG00000002014	Ssr4	2.49628	1.38871e-16	1.76164e-14
ENSMUSG00000071470	Ccnb1ip1	10.1329	1.57958e-16	1.96287e-14
ENSMUSG00000111342	4933404K13Rik	5.03019	1.83587e-16	2.26593e-14
ENSMUSG00000030060	Hmces	1.70017	1.95411e-16	2.39569e-14
ENSMUSG00000076731	Ighv8-12	7.1118	3.66057e-16	4.42832e-14
ENSMUSG00000080115	Eef1akmt3	4.34158	3.81615e-16	4.58616e-14
ENSMUSG00000040618	Pck2	1.64793	4.54694e-16	5.42869e-14
ENSMUSG00000069355	Gm5152	5.69545	5.14212e-16	6.06007e-14
ENSMUSG00000029026	Trp73	3.92279	5.96369e-16	6.98325e-14
ENSMUSG00000079457	Gm7609	3.06182	9.50336e-16	1.09181e-13
ENSMUSG00000076652	Ighv7-3	6.88223	9.85439e-16	1.12506e-13
ENSMUSG00000045679	Pqlc3	2.0222	1.02281e-15	1.16047e-13
ENSMUSG00000036106	Prr5	1.57185	1.14846e-15	1.29499e-13
ENSMUSG00000069049	Eif2s3y	1.22218	1.45568e-15	1.61157e-13
ENSMUSG00000015342	Xk	1.74881	1.95218e-15	2.14822e-13
ENSMUSG00000101279	Gm18342	3.47885	2.25675e-15	2.4685e-13
ENSMUSG00000096883	Shisa8	2.61009	2.33167e-15	2.53528e-13
ENSMUSG00000044937	Ttc41	2.36092	2.80898e-15	3.03619e-13
ENSMUSG00000076688	Ighv15-2	4.91124	3.10342e-15	3.33471e-13
ENSMUSG00000032298	Neil1	2.03509	3.25108e-15	3.47295e-13
ENSMUSG00000095204	Ighv1-52	6.30543	3.57038e-15	3.79187e-13
ENSMUSG00000032115	Hyou1	1.54478	3.6741e-15	3.87947e-13
ENSMUSG00000094345	Igkv14-126	3.04853	3.73639e-15	3.92256e-13
ENSMUSG00000024426	Atat1	2.23911	3.8041e-15	3.97083e-13
ENSMUSG00000021203	Otub2	1.70245	4.59858e-15	4.77286e-13
ENSMUSG00000012819	Cdh23	2.62045	5.2221e-15	5.38938e-13
ENSMUSG00000061086	Myl4	1.87556	7.11613e-15	7.22622e-13
ENSMUSG00000038312	Edem2	1.94753	7.1206e-15	7.22622e-13
ENSMUSG00000076518	Igkv2-112	3.62211	7.41401e-15	7.48241e-13
ENSMUSG00000095923	Ighv1-37	6.16678	9.35801e-15	9.34114e-13
ENSMUSG00000020964	Sel1l	2.09181	1.02858e-14	1.02114e-12
ENSMUSG00000037370	Enpp1	1.74272	1.03913e-14	1.02604e-12
ENSMUSG00000005268	Prlr	4.00459	1.25795e-14	1.23543e-12
ENSMUSG00000095737	Igkv11-125	4.88875	1.55843e-14	1.51424e-12
ENSMUSG00000076556	Igkv4-57	5.72187	1.89785e-14	1.82464e-12
ENSMUSG00000076608	Igkj5	2.35959	2.43166e-14	2.32561e-12
ENSMUSG00000022885	St6gal1	1.14478	3.48418e-14	3.26387e-12
ENSMUSG00000076555	Igkv4-57-1	5.10078	4.12918e-14	3.84835e-12
ENSMUSG00000063445	Nmral1	1.50177	5.3068e-14	4.92078e-12
ENSMUSG00000109244	Gm44751	2.06693	5.77505e-14	5.32792e-12
ENSMUSG00000022498	Txndc11	2.03039	6.45252e-14	5.92302e-12
ENSMUSG00000096422	Igkv12-44	5.59026	7.04789e-14	6.43719e-12
ENSMUSG00000022496	Tnfrsf17	3.51565	8.13416e-14	7.39237e-12
ENSMUSG00000035849	Krt222	2.40949	8.26554e-14	7.47459e-12
ENSMUSG00000076549	Igkv4-68	5.97083	8.30812e-14	7.47608e-12
ENSMUSG00000040433	Zbtb38	1.39901	8.38548e-14	7.50871e-12
ENSMUSG00000096715	Igkv3-4	6.51178	9.90268e-14	8.82401e-12
ENSMUSG00000029370	Rassf6	1.82904	1.0242e-13	9.03822e-12
ENSMUSG00000096594	Igkv8-19	6.1323	1.0329e-13	9.07119e-12
ENSMUSG00000020571	Pdia6	1.46096	1.29543e-13	1.13223e-11
ENSMUSG00000094689	Ighv1-81	5.3664	1.3077e-13	1.13752e-11
ENSMUSG00000095771	Igkv14-111	5.43135	1.32418e-13	1.14639e-11
ENSMUSG00000076578	Igkv6-29	5.20265	1.39764e-13	1.20428e-11
ENSMUSG00000095889	Ighv1-58	5.98417	1.67588e-13	1.43053e-11
ENSMUSG00000095335	Igkv3-5	5.79864	2.05651e-13	1.73918e-11
ENSMUSG00000021356	Irf4	1.85629	2.50234e-13	2.10646e-11
ENSMUSG00000096326	Ighv1-78	5.24477	2.59676e-13	2.17592e-11
ENSMUSG00000021917	Spcs1	1.54478	2.66157e-13	2.22004e-11
ENSMUSG00000031202	Rab39b	3.36451	2.69258e-13	2.23569e-11
ENSMUSG00000074758	Gm5535	7.04722	2.75659e-13	2.27849e-11
ENSMUSG00000026663	Atf6	1.46633	3.14108e-13	2.5846e-11
ENSMUSG00000030111	A2m	3.04951	3.16684e-13	2.59411e-11
ENSMUSG00000093955	Ighv1-34	8.21624	3.22506e-13	2.63001e-11
ENSMUSG00000032207	Lipc	3.07258	3.3027e-13	2.68135e-11
ENSMUSG00000028277	Ube2j1	1.40457	5.20263e-13	4.20515e-11
ENSMUSG00000026166	Ccl20	3.95719	5.8916e-13	4.74105e-11
ENSMUSG00000041891	Lman1	1.82217	7.66345e-13	6.13984e-11
ENSMUSG00000076552	Igkv4-61	5.11511	8.1177e-13	6.47537e-11
ENSMUSG00000071005	Ccl19	3.39102	8.1942e-13	6.50797e-11
ENSMUSG00000098489	Mir7678	9.37618	8.3262e-13	6.58418e-11
ENSMUSG00000094694	Ighv1-9	5.85251	8.58496e-13	6.73712e-11
ENSMUSG00000027596	a	5.07075	8.59336e-13	6.73712e-11
ENSMUSG00000076605	Igkj2	2.30088	9.32837e-13	7.2821e-11
ENSMUSG00000096649	Ighv1-31	5.87468	9.50867e-13	7.39127e-11
ENSMUSG00000030268	Bcat1	1.90885	1.28627e-12	9.83862e-11
ENSMUSG00000005447	Pafah1b3	2.17505	1.2901e-12	9.83862e-11
ENSMUSG00000104452	Ighv8-8	5.45922	1.29264e-12	9.83862e-11
ENSMUSG00000093896	Ighv1-76	6.09268	1.36364e-12	1.0336e-10
ENSMUSG00000076576	Igkv6-32	5.80788	1.49986e-12	1.13215e-10
ENSMUSG00000037601	Nme1	1.3869	1.51741e-12	1.14068e-10
ENSMUSG00000070284	Gmppb	1.4559	1.62105e-12	1.2136e-10
ENSMUSG00000095565	Ighv2-9-1	5.00772	2.03468e-12	1.51704e-10
ENSMUSG00000032564	Cpne4	6.83273	2.18566e-12	1.62298e-10
ENSMUSG00000096074	Ighv1-72	5.6184	2.25348e-12	1.66657e-10
ENSMUSG00000094478	Igkv3-3	8.15321	2.67012e-12	1.95101e-10
ENSMUSG00000036169	Sostdc1	2.70412	2.77786e-12	2.01362e-10
ENSMUSG00000094075	Ighv1-80	5.87939	3.35006e-12	2.41879e-10
ENSMUSG00000004460	Dnajb11	1.39045	3.38345e-12	2.43329e-10
ENSMUSG00000076589	Igkv8-18	3.56867	3.83364e-12	2.74624e-10
ENSMUSG00000076607	Igkj4	2.09142	4.64579e-12	3.28933e-10
ENSMUSG00000045763	Basp1	1.55597	4.69133e-12	3.30875e-10
ENSMUSG00000031770	Herpud1	1.87187	4.71828e-12	3.31495e-10
ENSMUSG00000020089	Ppa1	1.19024	5.29541e-12	3.69203e-10
ENSMUSG00000094787	Ighv1-54	5.15681	5.34534e-12	3.71267e-10
ENSMUSG00000020744	Slc25a19	1.21342	6.05141e-12	4.18717e-10
ENSMUSG00000094006	Igkv4-59	5.14547	6.86185e-12	4.73002e-10
ENSMUSG00000017724	Etv4	3.57903	7.23082e-12	4.96562e-10
ENSMUSG00000030494	Rhpn2	4.19114	7.4905e-12	5.12468e-10
ENSMUSG00000076672	Ighv3-6	6.02103	7.90818e-12	5.36359e-10
ENSMUSG00000076674	Ighv3-8	7.34886	7.92779e-12	5.36359e-10
ENSMUSG00000026864	Hspa5	1.74421	7.96987e-12	5.37216e-10
ENSMUSG00000095682	Igkv3-1	5.51246	8.01439e-12	5.38231e-10
ENSMUSG00000076934	Iglv1	4.12584	8.9187e-12	5.96769e-10
ENSMUSG00000018648	Dusp14	3.45941	1.07133e-11	7.11638e-10
ENSMUSG00000032556	Bfsp2	1.52144	1.13554e-11	7.47622e-10
ENSMUSG00000105987	AI506816	1.19613	1.13778e-11	7.47622e-10
ENSMUSG00000041729	Coro2b	1.95619	1.15537e-11	7.56454e-10
ENSMUSG00000039652	Cpeb3	3.02255	1.16903e-11	7.62666e-10
ENSMUSG00000049764	Zfp280b	1.13489	1.4191e-11	9.12774e-10
ENSMUSG00000032327	Stra6	1.53113	1.49684e-11	9.59395e-10
ENSMUSG00000095197	Ighv1-59	5.90418	1.60528e-11	1.02173e-09
ENSMUSG00000085837	Kcnmb4os2	3.99298	1.69074e-11	1.07239e-09
ENSMUSG00000026520	Pycr2	1.3205	1.95597e-11	1.21944e-09
ENSMUSG00000028811	Yars	1.27452	2.00808e-11	1.24767e-09
ENSMUSG00000010095	Slc3a2	1.7803	2.25486e-11	1.39154e-09
ENSMUSG00000079808	AC168977.1	3.25389	2.38212e-11	1.46513e-09
ENSMUSG00000026873	Phf19	1.68028	2.42589e-11	1.48704e-09
ENSMUSG00000094797	Igkv6-15	5.12738	2.98661e-11	1.8125e-09
ENSMUSG00000103254	Ighv1-15	5.08402	3.17928e-11	1.92304e-09
ENSMUSG00000112824	Gm47917	4.81869	3.28894e-11	1.98281e-09
ENSMUSG00000076548	Igkv4-69	3.7693	3.46193e-11	2.07341e-09
ENSMUSG00000020869	Lrrc59	1.16909	3.60174e-11	2.1501e-09
ENSMUSG00000051314	Ffar2	2.18204	4.60306e-11	2.73889e-09
ENSMUSG00000031995	St14	1.32784	4.86093e-11	2.88294e-09
ENSMUSG00000094094	Igkv5-45	5.21453	5.00765e-11	2.96035e-09
ENSMUSG00000016526	Dyrk3	2.70678	5.24979e-11	3.09348e-09
ENSMUSG00000090252	Gm16028	5.21851	6.17796e-11	3.61708e-09
ENSMUSG00000106668	Iglj1	3.08173	6.37455e-11	3.72025e-09
ENSMUSG00000071226	Cecr2	1.31215	6.47883e-11	3.76907e-09
ENSMUSG00000030269	Mtmr14	1.20155	6.53217e-11	3.78804e-09
ENSMUSG00000094124	Ighv1-74	4.94677	6.59581e-11	3.81284e-09
ENSMUSG00000112023	Lilr4b	2.08378	6.76275e-11	3.89701e-09
ENSMUSG00000095589	Ighv1-55	5.17094	7.76633e-11	4.41955e-09
ENSMUSG00000032026	Rexo2	1.4628	7.87494e-11	4.46744e-09
ENSMUSG00000056629	Fkbp2	2.01646	8.70036e-11	4.92041e-09
ENSMUSG00000030062	Rpn1	1.47129	9.86539e-11	5.56207e-09
ENSMUSG00000026656	Fcgr2b	1.22027	1.01967e-10	5.73115e-09
ENSMUSG00000019188	H13	1.75138	1.05577e-10	5.91588e-09
ENSMUSG00000026955	Sapcd2	2.22891	1.51021e-10	8.3597e-09
ENSMUSG00000024516	Sec11c	1.70305	1.56203e-10	8.54302e-09
ENSMUSG00000036781	Rps27l	1.13643	1.65361e-10	9.01685e-09
ENSMUSG00000029822	Osbpl3	1.17408	1.70715e-10	9.25551e-09
ENSMUSG00000062070	Pgk1	0.999552	1.70751e-10	9.25551e-09
ENSMUSG00000059058	Tma7-ps	1.66334	1.74413e-10	9.36098e-09
ENSMUSG00000042724	Map3k9	1.64119	1.805e-10	9.6128e-09
ENSMUSG00000018171	Vmp1	1.09251	1.88471e-10	1.00081e-08
ENSMUSG00000041355	Ssr2	1.40054	1.90714e-10	1.00687e-08
ENSMUSG00000026018	Ica1l	2.695	1.93869e-10	1.02058e-08
ENSMUSG00000019944	Rhobtb1	1.71142	1.96588e-10	1.03176e-08
ENSMUSG00000031068	Glrx3	0.99632	1.97123e-10	1.03176e-08
ENSMUSG00000011752	Pgam1	1.05733	2.23184e-10	1.16151e-08
ENSMUSG00000006442	Srm	1.53057	2.43608e-10	1.25706e-08
ENSMUSG00000053477	Tcf4	1.24031	2.48325e-10	1.27779e-08
ENSMUSG00000096459	Ighv9-3	4.87605	2.63235e-10	1.34998e-08
ENSMUSG00000037656	Slc20a2	1.16078	2.63833e-10	1.34998e-08
ENSMUSG00000053398	Phgdh	1.36847	2.9988e-10	1.52588e-08
ENSMUSG00000064158	Izumo1	3.11106	3.04992e-10	1.54329e-08
ENSMUSG00000024008	Cpne5	1.72902	3.1046e-10	1.5623e-08
ENSMUSG00000034118	Tpst1	1.41644	3.36245e-10	1.68741e-08
ENSMUSG00000026251	Chrnd	8.4351	3.98587e-10	1.98934e-08
ENSMUSG00000030224	Strap	0.970093	4.00872e-10	1.99028e-08
ENSMUSG00000034330	Plcg2	1.04981	4.22752e-10	2.08714e-08
ENSMUSG00000031352	Hccs	1.19888	4.2393e-10	2.08731e-08
ENSMUSG00000076939	Iglv3	2.05645	4.25825e-10	2.09101e-08
ENSMUSG00000028766	Alpl	2.57831	4.85248e-10	2.36374e-08
ENSMUSG00000095519	Ighv1-66	6.24119	4.88351e-10	2.37253e-08
ENSMUSG00000108841	Frmpd2	4.5995	5.20088e-10	2.52001e-08
ENSMUSG00000076540	Igkv4-80	6.46618	5.44913e-10	2.63331e-08
ENSMUSG00000030313	Dennd5b	1.57321	5.78268e-10	2.7798e-08
ENSMUSG00000026447	Pik3c2b	1.17072	6.18491e-10	2.95758e-08
ENSMUSG00000023243	Kcnk5	1.24806	6.66049e-10	3.16019e-08
ENSMUSG00000070544	Top1	1.07541	6.72572e-10	3.18287e-08
ENSMUSG00000076606	Igkj3	1.82339	6.90828e-10	3.26081e-08
ENSMUSG00000048031	Fcrl5	1.32963	6.9768e-10	3.28467e-08
ENSMUSG00000049709	Nlrp10	2.59051	7.01044e-10	3.29202e-08
ENSMUSG00000020386	Sar1b	1.01104	7.72654e-10	3.60053e-08
ENSMUSG00000097971	Gm26917	1.81818	8.04808e-10	3.74082e-08
ENSMUSG00000024587	Nars	0.982574	8.23389e-10	3.81748e-08
ENSMUSG00000094502	Ighv1-69	5.07174	8.40795e-10	3.87072e-08
ENSMUSG00000039236	Isg20	1.34285	8.68193e-10	3.97476e-08
ENSMUSG00000042682	Selenok	1.47132	8.98615e-10	4.08392e-08
ENSMUSG00000053846	Lipg	2.19291	8.98745e-10	4.08392e-08
ENSMUSG00000032908	Sgpp2	2.50402	9.59189e-10	4.34777e-08
ENSMUSG00000093838	Ighv3-1	6.06673	1.11811e-09	5.04311e-08
ENSMUSG00000105906	Iglc1	4.09467	1.16342e-09	5.23454e-08
ENSMUSG00000062783	Csprs	2.40142	1.27005e-09	5.70025e-08
ENSMUSG00000096020	Ighv1-75	4.36293	1.32411e-09	5.89937e-08
ENSMUSG00000096100	AC133103.7	5.03877	1.41597e-09	6.29334e-08
ENSMUSG00000037278	Tmem97	1.34922	1.51991e-09	6.71679e-08
ENSMUSG00000014905	Dnajb9	1.6077	1.52228e-09	6.71679e-08
ENSMUSG00000090186	Gm7592	2.46024	1.54472e-09	6.79939e-08
ENSMUSG00000073705	Cenps	1.87356	1.5488e-09	6.80092e-08
ENSMUSG00000036391	Sec24a	1.55941	1.68656e-09	7.37044e-08
ENSMUSG00000030630	Fah	1.45591	1.75094e-09	7.63352e-08
ENSMUSG00000027422	Rrbp1	1.24654	1.80563e-09	7.8532e-08
ENSMUSG00000031960	Aars	0.925047	1.90708e-09	8.25511e-08
ENSMUSG00000076591	Igkv8-16	3.31724	1.97535e-09	8.53043e-08
ENSMUSG00000028086	Fbxw7	1.10371	2.20666e-09	9.50684e-08
ENSMUSG00000038648	Creb3l2	1.43572	2.35794e-09	1.01347e-07
ENSMUSG00000079800	AC125149.3	3.93011	2.39325e-09	1.02623e-07
ENSMUSG00000068114	Ccdc134	1.39337	2.59186e-09	1.10362e-07
ENSMUSG00000096846	Gm8890	7.84181	2.62153e-09	1.11366e-07
ENSMUSG00000024807	Syvn1	1.18176	2.68832e-09	1.13939e-07
ENSMUSG00000029401	Rilpl2	1.13831	2.90387e-09	1.22789e-07
ENSMUSG00000036432	Siah2	1.21898	3.04939e-09	1.28645e-07
ENSMUSG00000067367	Lyar	0.912163	3.44607e-09	1.44379e-07
ENSMUSG00000030082	Sec61a1	1.06778	3.50224e-09	1.46397e-07
ENSMUSG00000061132	Blnk	1.20494	3.63984e-09	1.51801e-07
ENSMUSG00000001576	Ergic1	1.51962	3.75394e-09	1.56203e-07
ENSMUSG00000050271	Prag1	1.07853	3.83687e-09	1.59291e-07
ENSMUSG00000094335	Igkv1-117	4.35474	3.90093e-09	1.61583e-07
ENSMUSG00000029816	Gpnmb	1.79415	3.9157e-09	1.61828e-07
ENSMUSG00000015027	Galns	1.0512	4.29017e-09	1.76564e-07
ENSMUSG00000015312	Gadd45b	1.30956	4.29159e-09	1.76564e-07
ENSMUSG00000030643	Rab30	1.32647	4.95475e-09	2.0248e-07
ENSMUSG00000024014	Pim1	1.28331	5.79906e-09	2.35403e-07
ENSMUSG00000096078	Ighv1-62-2	6.53509	6.79303e-09	2.72123e-07
ENSMUSG00000076680	Ighv6-6	5.90152	7.00827e-09	2.7952e-07
ENSMUSG00000053469	Tg	3.00654	8.51614e-09	3.3745e-07
ENSMUSG00000030104	Edem1	1.71972	9.18659e-09	3.62444e-07
ENSMUSG00000022092	Ppp3cc	1.15071	1.04515e-08	4.09694e-07
ENSMUSG00000038179	Slamf7	1.46297	1.12721e-08	4.38101e-07
ENSMUSG00000040520	Manea	1.19761	1.17492e-08	4.55674e-07
ENSMUSG00000028044	Cks1b	1.57235	1.20613e-08	4.65858e-07
ENSMUSG00000095761	Ighv1-20	6.08549	1.24373e-08	4.78301e-07
ENSMUSG00000042747	Krtcap2	1.42872	1.30178e-08	4.98526e-07
ENSMUSG00000075701	Selenos	1.65148	1.32523e-08	5.06062e-07
ENSMUSG00000086544	Chn1os3	3.05692	1.327e-08	5.06062e-07
ENSMUSG00000042873	Lhfpl4	2.72803	1.36392e-08	5.19056e-07
ENSMUSG00000026189	Pecr	1.86282	1.39229e-08	5.28454e-07
ENSMUSG00000098814	Igkv19-93	4.03692	1.3944e-08	5.28454e-07
ENSMUSG00000032294	Pkm	0.933694	1.43489e-08	5.40435e-07
ENSMUSG00000026511	Srp9	1.30551	1.51383e-08	5.68995e-07
ENSMUSG00000043008	Klhl6	1.10318	1.52306e-08	5.71289e-07
ENSMUSG00000021470	Ercc6l2	1.00484	1.74511e-08	6.53236e-07
ENSMUSG00000030322	Mbd4	1.09468	1.77284e-08	6.62258e-07
ENSMUSG00000094194	Ighv5-16	4.64969	1.85732e-08	6.92401e-07
ENSMUSG00000090946	Ccdc71l	0.97002	1.8613e-08	6.92471e-07
ENSMUSG00000112148	Lilrb4a	1.1564	1.92424e-08	7.12983e-07
ENSMUSG00000036661	Dennd3	0.903055	1.9444e-08	7.18995e-07
ENSMUSG00000115869	Gm31814	2.86088	1.95243e-08	7.20505e-07
ENSMUSG00000055760	Gemin6	1.20914	2.03704e-08	7.50213e-07
ENSMUSG00000049608	Gpr55	1.83896	2.04596e-08	7.51981e-07
ENSMUSG00000076571	Igkv5-37	3.78938	2.14151e-08	7.85522e-07
ENSMUSG00000022837	Iqcb1	1.24722	2.31004e-08	8.43951e-07
ENSMUSG00000097415	AU020206	1.289	2.41778e-08	8.78045e-07
ENSMUSG00000049751	Rpl36al	2.42193	2.45479e-08	8.87953e-07
ENSMUSG00000032803	Cdv3	0.769929	2.46573e-08	8.90147e-07
ENSMUSG00000041323	Ak7	3.0142	2.48207e-08	8.94281e-07
ENSMUSG00000018362	Kpna2	1.44253	2.50586e-08	9.01072e-07
ENSMUSG00000025762	Larp1b	1.19195	2.57943e-08	9.25705e-07
ENSMUSG00000095127	Ighv1-82	5.40936	2.61431e-08	9.32726e-07
ENSMUSG00000106630	Igkv2-116	4.74545	2.62268e-08	9.32946e-07
ENSMUSG00000076596	Igkv3-10	5.39339	2.62514e-08	9.32946e-07
ENSMUSG00000082192	Gm14719	2.04641	2.64142e-08	9.36909e-07
ENSMUSG00000007987	Ift22	1.11243	2.67073e-08	9.45469e-07
ENSMUSG00000028393	Alad	1.03061	2.86201e-08	1.01123e-06
ENSMUSG00000041084	Ostc	1.03911	3.04696e-08	1.07449e-06
ENSMUSG00000050232	Cxcr3	1.10451	3.08558e-08	1.08602e-06
ENSMUSG00000053317	Sec61b	1.16943	3.24531e-08	1.14004e-06
ENSMUSG00000040354	Mars	0.892597	3.46657e-08	1.21543e-06
ENSMUSG00000048922	Cdca2	1.66516	3.56922e-08	1.24425e-06
ENSMUSG00000017697	Ada	2.14733	3.58217e-08	1.24639e-06
ENSMUSG00000032601	Prkar2a	0.912409	3.91816e-08	1.35157e-06
ENSMUSG00000034088	Hdlbp	1.02045	3.92145e-08	1.35157e-06
ENSMUSG00000051998	Lax1	1.11973	3.93776e-08	1.35464e-06
ENSMUSG00000050737	Ptges	2.30801	3.98375e-08	1.36531e-06
ENSMUSG00000039234	Sec24d	1.24024	4.24909e-08	1.4508e-06
ENSMUSG00000079679	Vwde	7.62262	4.29427e-08	1.4635e-06
ENSMUSG00000025007	Aldh18a1	0.941222	4.39775e-08	1.49597e-06
ENSMUSG00000035227	Spcs2	0.888349	4.4162e-08	1.49946e-06
ENSMUSG00000079499	6530402F18Rik	1.15729	4.42466e-08	1.49954e-06
ENSMUSG00000059970	Hspa2	1.65491	4.80106e-08	1.6181e-06
ENSMUSG00000024989	Cep55	1.97486	4.92116e-08	1.65248e-06
ENSMUSG00000030255	Sspn	1.28851	5.0115e-08	1.67665e-06
ENSMUSG00000048721	Fndc9	1.49418	5.14967e-08	1.71659e-06
ENSMUSG00000027597	Ahcy	1.11982	5.25659e-08	1.74904e-06
ENSMUSG00000049882	Vcpkmt	1.06145	5.3921e-08	1.78437e-06
ENSMUSG00000079139	Gm4204	0.893737	5.5126e-08	1.81766e-06
ENSMUSG00000078974	Sec61g	1.1862	5.88382e-08	1.92914e-06
ENSMUSG00000038291	Snx25	0.888404	5.89293e-08	1.92914e-06
ENSMUSG00000012117	Dhdds	0.936781	6.05392e-08	1.97477e-06
ENSMUSG00000032383	Ppib	0.977355	6.20149e-08	2.0193e-06
ENSMUSG00000037628	Cdkn3	1.83169	6.37314e-08	2.0715e-06
ENSMUSG00000044783	Hjurp	0.959472	6.59207e-08	2.13506e-06
ENSMUSG00000094433	Igkv5-43	5.28816	6.63459e-08	2.14503e-06
ENSMUSG00000027808	Serp1	1.22261	6.69563e-08	2.16094e-06
ENSMUSG00000069045	Ddx3y	0.938941	6.85259e-08	2.2077e-06
ENSMUSG00000029777	Gars	0.753518	6.89267e-08	2.2167e-06
ENSMUSG00000025626	Phf6	1.05599	7.01838e-08	2.25316e-06
ENSMUSG00000096805	Ighv9-1	6.12176	7.20218e-08	2.30407e-06
ENSMUSG00000028334	Nans	1.03177	7.23974e-08	2.31204e-06
ENSMUSG00000035678	Tnfsf9	1.90787	7.50455e-08	2.3841e-06
ENSMUSG00000074607	Tox2	1.05727	8.78856e-08	2.76318e-06
ENSMUSG00000024277	Mapre2	0.858063	8.82879e-08	2.76825e-06
ENSMUSG00000040899	Ccr6	1.38042	8.83499e-08	2.76825e-06
ENSMUSG00000048087	Gm4737	1.24372	8.85907e-08	2.77104e-06
ENSMUSG00000057069	Ero1lb	1.36778	9.66472e-08	3.00759e-06
ENSMUSG00000028572	Hook1	1.1361	1.00343e-07	3.10147e-06
ENSMUSG00000059031	Olfr482	4.4583	1.00623e-07	3.10488e-06
ENSMUSG00000056486	Chn1	2.61862	1.08801e-07	3.35155e-06
ENSMUSG00000026116	Tmem131	0.970018	1.10445e-07	3.3868e-06
ENSMUSG00000090136	Gm10177	1.14033	1.10502e-07	3.3868e-06
ENSMUSG00000004446	Bid	0.938591	1.12136e-07	3.42539e-06
ENSMUSG00000030532	Hddc3	2.36061	1.12546e-07	3.43219e-06
ENSMUSG00000094087	Ighv1-61	3.62294	1.13962e-07	3.46958e-06
ENSMUSG00000028614	Ndc1	1.10106	1.14835e-07	3.49032e-06
ENSMUSG00000096464	Ighv2-2	4.60421	1.26019e-07	3.80494e-06
ENSMUSG00000037458	Azin1	0.806666	1.27432e-07	3.84125e-06
ENSMUSG00000018509	Cenpv	1.67086	1.30796e-07	3.9297e-06
ENSMUSG00000028484	Psip1	0.824626	1.33859e-07	4.0151e-06
ENSMUSG00000043998	Mgat2	0.854691	1.36212e-07	4.07899e-06
ENSMUSG00000001424	Snd1	0.925674	1.38132e-07	4.12297e-06
ENSMUSG00000039197	Adk	1.21087	1.38643e-07	4.13148e-06
ENSMUSG00000006310	Zbtb32	1.25628	1.42118e-07	4.22812e-06
ENSMUSG00000067642	Adgrf3	3.61957	1.43768e-07	4.26683e-06
ENSMUSG00000036646	Man1b1	1.1518	1.43886e-07	4.26683e-06
ENSMUSG00000054277	Arfgap3	1.37316	1.48494e-07	4.38923e-06
ENSMUSG00000053559	Smagp	1.10786	1.498e-07	4.42068e-06
ENSMUSG00000037710	Cisd1	0.979095	1.50453e-07	4.43278e-06
ENSMUSG00000040405	Havcr1	1.45552	1.52565e-07	4.48777e-06
ENSMUSG00000038828	Tmem214	1.22555	1.61994e-07	4.75747e-06
ENSMUSG00000090015	Gm15446	2.68375	1.62403e-07	4.76184e-06
ENSMUSG00000038738	Shank1	1.06294	1.68387e-07	4.90579e-06
ENSMUSG00000036617	Etl4	1.4271	1.74309e-07	5.07024e-06
ENSMUSG00000054408	Spcs3	1.37889	1.7607e-07	5.10518e-06
ENSMUSG00000032932	Hspa13	1.41175	1.88298e-07	5.44246e-06
ENSMUSG00000010142	Tnfrsf13b	1.02125	1.9447e-07	5.60312e-06
ENSMUSG00000044694	2010007H06Rik	1.04234	1.97967e-07	5.6949e-06
ENSMUSG00000074656	Eif2s2	0.859706	2.09006e-07	5.9842e-06
ENSMUSG00000003436	Dll3	5.83481	2.16174e-07	6.17007e-06
ENSMUSG00000039981	Zc3h12d	0.943358	2.19073e-07	6.23999e-06
ENSMUSG00000025001	Hells	1.38249	2.19306e-07	6.23999e-06
ENSMUSG00000022205	Sub1	0.96098	2.26074e-07	6.41257e-06
ENSMUSG00000022584	Ly6c2	1.54977	2.49832e-07	7.02311e-06
ENSMUSG00000039195	1110008P14Rik	1.20381	2.49905e-07	7.02311e-06
ENSMUSG00000035232	Pdk3	0.919964	2.55683e-07	7.16342e-06
ENSMUSG00000108161	Gm32914	2.94706	2.67638e-07	7.48689e-06
ENSMUSG00000046207	Pik3r6	1.38866	2.87709e-07	8.00911e-06
ENSMUSG00000028757	Ddost	1.09923	2.8806e-07	8.00911e-06
ENSMUSG00000046079	Lrrc8d	0.923138	3.08459e-07	8.55026e-06
ENSMUSG00000066150	Slc31a1	1.18825	3.09512e-07	8.56644e-06
ENSMUSG00000021707	Dhfr	1.39003	3.19822e-07	8.83842e-06
ENSMUSG00000095630	Igkv6-23	4.99822	3.22962e-07	8.9117e-06
ENSMUSG00000032182	Yipf2	1.39813	3.26624e-07	8.99915e-06
ENSMUSG00000031766	Slc12a3	2.14602	3.35116e-07	9.20535e-06
ENSMUSG00000028655	Mfsd2a	1.98942	3.43314e-07	9.40227e-06
ENSMUSG00000062554	Gm12751	0.97799	3.52617e-07	9.6426e-06
ENSMUSG00000008496	Pou2f2	0.971518	3.95643e-07	1.07708e-05
ENSMUSG00000043439	Epop	1.14063	3.96793e-07	1.0786e-05
ENSMUSG00000027566	Psma7	0.715777	4.25901e-07	1.15429e-05
ENSMUSG00000024583	Txnl1	0.911767	4.27113e-07	1.15586e-05
ENSMUSG00000099693	Gm29284	5.28161	4.30289e-07	1.16273e-05
ENSMUSG00000021610	Clptm1l	1.03159	4.55973e-07	1.22309e-05
ENSMUSG00000076668	Ighv7-4	7.91117	4.56645e-07	1.2231e-05
ENSMUSG00000020715	Ern1	1.15536	5.09653e-07	1.35712e-05
ENSMUSG00000024007	Ppil1	0.891629	5.22896e-07	1.39036e-05
ENSMUSG00000037962	Rflna	3.12687	5.24318e-07	1.39211e-05
ENSMUSG00000031422	Morf4l2	0.858839	5.30634e-07	1.40683e-05
ENSMUSG00000027828	Ssr3	1.18986	5.38208e-07	1.42279e-05
ENSMUSG00000022881	Rfc4	1.21784	5.43137e-07	1.43374e-05
ENSMUSG00000031167	Rbm3	0.958198	5.57254e-07	1.46888e-05
ENSMUSG00000104835	Gm5547	1.42084	5.83723e-07	1.53644e-05
ENSMUSG00000001444	Tbx21	1.3851	6.07839e-07	1.59531e-05
ENSMUSG00000032042	Srpr	0.973379	6.09274e-07	1.59679e-05
ENSMUSG00000053889	Kirrel3os	3.58001	6.39033e-07	1.66522e-05
ENSMUSG00000001105	Ift20	1.16484	6.60008e-07	1.71012e-05
ENSMUSG00000020346	Mgat1	0.760001	7.08615e-07	1.82829e-05
ENSMUSG00000030802	Bckdk	1.06976	7.23893e-07	1.86244e-05
ENSMUSG00000095794	Igkv6-17	4.51801	7.36015e-07	1.89097e-05
ENSMUSG00000094198	Ighv1-50	4.34353	7.46952e-07	1.91369e-05
ENSMUSG00000096802	Gm15433	2.33651	7.86527e-07	2.00944e-05
ENSMUSG00000086384	Banf2os	7.47408	8.02317e-07	2.04406e-05
ENSMUSG00000068105	Tnfrsf13c	1.14836	8.38428e-07	2.13309e-05
ENSMUSG00000094262	Igkv4-62	7.00565	8.46233e-07	2.14995e-05
ENSMUSG00000001380	Hars	0.774186	8.53067e-07	2.15985e-05
ENSMUSG00000038388	Mpp6	0.857066	8.53676e-07	2.15985e-05
ENSMUSG00000026394	Atp6v1g3	5.35515	8.60706e-07	2.17228e-05
ENSMUSG00000063146	Clip2	1.02108	8.60967e-07	2.17228e-05
ENSMUSG00000017861	Mybl2	1.96738	8.72184e-07	2.19754e-05
ENSMUSG00000007888	Crlf1	3.53656	8.80614e-07	2.21573e-05
ENSMUSG00000067547	Gm7666	2.1878	9.10648e-07	2.28187e-05
ENSMUSG00000068923	Syt11	1.00724	9.7965e-07	2.43805e-05
ENSMUSG00000095079	Igha	3.3065	9.96308e-07	2.4742e-05
ENSMUSG00000006057	Atp5g1	1.11107	1.04216e-06	2.57607e-05
ENSMUSG00000076534	Igkv12-89	6.09844	1.05222e-06	2.59391e-05
ENSMUSG00000024654	Asrgl1	0.94955	1.06969e-06	2.6321e-05
ENSMUSG00000000182	Fgf23	3.26063	1.08516e-06	2.65719e-05
ENSMUSG00000031016	Wee1	1.04946	1.09648e-06	2.68132e-05
ENSMUSG00000060098	Prmt7	1.02148	1.13867e-06	2.77705e-05
ENSMUSG00000031428	Zcchc18	1.04273	1.20631e-06	2.92251e-05
ENSMUSG00000091199	Gm2619	3.55931	1.22898e-06	2.96954e-05
ENSMUSG00000029446	Psph	0.81648	1.23424e-06	2.97831e-05
ENSMUSG00000038264	Sema7a	0.885935	1.27215e-06	3.04966e-05
ENSMUSG00000097195	Snhg5	0.806788	1.3095e-06	3.13508e-05
ENSMUSG00000039782	Cpeb2	1.0766	1.34057e-06	3.20526e-05
ENSMUSG00000024640	Psat1	1.22291	1.36895e-06	3.26031e-05
ENSMUSG00000013822	Elof1	0.844124	1.37803e-06	3.27768e-05
ENSMUSG00000068039	Tcp1	0.694576	1.38103e-06	3.28054e-05
ENSMUSG00000031672	Got2	0.817511	1.40785e-06	3.33989e-05
ENSMUSG00000035455	Fignl1	1.5728	1.46744e-06	3.46776e-05
ENSMUSG00000040751	Lat2	1.06317	1.47503e-06	3.47669e-05
ENSMUSG00000032557	Uba5	1.12261	1.5086e-06	3.5421e-05
ENSMUSG00000024340	Btnl2	1.23976	1.54066e-06	3.60812e-05
ENSMUSG00000055681	Cope	1.03703	1.54594e-06	3.61121e-05
ENSMUSG00000015363	Trabd	1.0836	1.54865e-06	3.61292e-05
ENSMUSG00000043733	Ptpn11	0.712758	1.68749e-06	3.9218e-05
ENSMUSG00000029066	Mrpl20	0.848383	1.69397e-06	3.93186e-05
ENSMUSG00000021714	Cenpk	1.64563	1.69963e-06	3.93999e-05
ENSMUSG00000040164	Kcns1	3.04795	1.7082e-06	3.95483e-05
ENSMUSG00000009248	Ascl2	5.01576	1.74538e-06	4.02053e-05
ENSMUSG00000033021	Gmppa	0.923844	1.76208e-06	4.0539e-05
ENSMUSG00000022111	Uchl3	1.05512	1.80135e-06	4.13383e-05
ENSMUSG00000023104	Rfc2	0.807379	1.80843e-06	4.14373e-05
ENSMUSG00000032553	Srprb	1.2891	1.82452e-06	4.17127e-05
ENSMUSG00000020873	Slc35b1	0.942081	1.89606e-06	4.31863e-05
ENSMUSG00000023953	Polh	0.962523	1.91674e-06	4.3574e-05
ENSMUSG00000092203	1110038B12Rik	0.859945	1.95399e-06	4.43191e-05
ENSMUSG00000016427	Ndufa1	1.6597	1.9555e-06	4.43191e-05
ENSMUSG00000087107	AI662270	1.17321	2.07367e-06	4.68229e-05
ENSMUSG00000042453	Reln	1.36687	2.09917e-06	4.73402e-05
ENSMUSG00000056888	Glipr1	0.934067	2.13605e-06	4.81124e-05
ENSMUSG00000105646	Gm30211	1.42384	2.22633e-06	4.9656e-05
ENSMUSG00000046756	Mrps7	0.738103	2.23203e-06	4.97225e-05
ENSMUSG00000082305	Gm2420	3.66101	2.32074e-06	5.15103e-05
ENSMUSG00000076563	Igkv5-48	5.32809	2.4143e-06	5.34571e-05
ENSMUSG00000019864	Rtn4ip1	0.974333	2.42047e-06	5.35286e-05
ENSMUSG00000033307	Mif	0.749256	2.46407e-06	5.4427e-05
ENSMUSG00000050192	Eif5a2	1.03922	2.5126e-06	5.51654e-05
ENSMUSG00000022351	Sqle	1.04513	2.52838e-06	5.54153e-05
ENSMUSG00000107008	Gm2762	5.6589	2.66884e-06	5.82458e-05
ENSMUSG00000037349	Nudt22	1.37606	2.69657e-06	5.87808e-05
ENSMUSG00000042354	Gnl3	0.798914	2.73014e-06	5.94415e-05
ENSMUSG00000082908	Gm13736	1.67337	2.78029e-06	6.04615e-05
ENSMUSG00000028719	Cmpk1	0.760919	2.787e-06	6.05353e-05
ENSMUSG00000031917	Nip7	0.743927	2.80424e-06	6.07014e-05
ENSMUSG00000029363	Rfc5	1.02244	2.80462e-06	6.07014e-05
ENSMUSG00000031553	Adam3	3.88053	2.80798e-06	6.07021e-05
ENSMUSG00000030142	Clec4e	1.9014	2.81616e-06	6.07354e-05
ENSMUSG00000033318	Gstt2	0.818756	2.84513e-06	6.12156e-05
ENSMUSG00000079543	Igkv13-85	4.8338	2.98715e-06	6.40449e-05
ENSMUSG00000030407	Qpctl	1.43252	3.0196e-06	6.46647e-05
ENSMUSG00000027170	Eif3m	0.67784	3.08663e-06	6.5985e-05
ENSMUSG00000034266	Batf	1.15488	3.08847e-06	6.5985e-05
ENSMUSG00000094164	Ighv2-3	4.8154	3.09311e-06	6.60069e-05
ENSMUSG00000036752	Tubb4b	0.761701	3.0975e-06	6.60233e-05
ENSMUSG00000108232	Gm43916	2.15924	3.10894e-06	6.619e-05
ENSMUSG00000038736	Nudcd1	0.836209	3.14635e-06	6.69084e-05
ENSMUSG00000042606	Hirip3	0.915278	3.16932e-06	6.73186e-05
ENSMUSG00000076620	Ighj2	1.67257	3.33161e-06	7.04134e-05
ENSMUSG00000072109	A530040E14Rik	1.11046	3.35467e-06	7.07618e-05
ENSMUSG00000063229	Ldha	0.690248	3.41862e-06	7.18619e-05
ENSMUSG00000087213	2810408I11Rik	2.02251	3.48145e-06	7.30985e-05
ENSMUSG00000094420	Igkv10-96	5.10916	3.55303e-06	7.45158e-05
ENSMUSG00000081895	Rpl17-ps10	1.17803	3.63895e-06	7.60558e-05
ENSMUSG00000024696	Lpxn	1.06012	3.84308e-06	7.98652e-05
ENSMUSG00000071658	Gng3	2.72441	3.84887e-06	7.98946e-05
ENSMUSG00000041313	Slc7a1	0.772946	3.95847e-06	8.19834e-05
ENSMUSG00000076543	Igkv4-74	5.07742	4.00145e-06	8.24994e-05
ENSMUSG00000105499	Igkv3-11	5.0087	4.05063e-06	8.3064e-05
ENSMUSG00000089365	Gm23823	5.63	4.05079e-06	8.3064e-05
ENSMUSG00000020576	Nbas	0.732844	4.09294e-06	8.3818e-05
ENSMUSG00000107881	Gm44250	1.66922	4.16441e-06	8.49959e-05
ENSMUSG00000037708	Spag6	4.6914	4.42563e-06	8.99254e-05
ENSMUSG00000025130	P4hb	0.909506	4.52816e-06	9.19053e-05
ENSMUSG00000001056	Nhp2	0.72429	4.54476e-06	9.2039e-05
ENSMUSG00000108105	Gm5340	6.2617	4.56006e-06	9.22466e-05
ENSMUSG00000020570	Sypl	0.871335	4.7234e-06	9.50246e-05
ENSMUSG00000034932	Mrpl54	0.825133	4.73408e-06	9.50742e-05
ENSMUSG00000044927	H1fx	2.60186	4.78288e-06	9.57992e-05
ENSMUSG00000040269	Mrps28	0.930245	4.79031e-06	9.58429e-05
ENSMUSG00000076670	Ighv3-5	5.20412	4.80728e-06	9.60773e-05
ENSMUSG00000019579	Mydgf	0.939693	4.87717e-06	9.73675e-05
ENSMUSG00000020311	Erlec1	1.6165	4.89622e-06	9.76411e-05
ENSMUSG00000076547	Igkv4-70	5.04939	4.97317e-06	9.88519e-05
ENSMUSG00000022365	Derl1	0.872004	5.01648e-06	9.96044e-05
ENSMUSG00000028452	Vcp	0.82053	5.08899e-06	0.000100825
ENSMUSG00000107619	Gm32479	4.44334	5.18688e-06	0.000102542
ENSMUSG00000022136	Dnajc3	0.970526	5.34282e-06	0.00010537
ENSMUSG00000000628	Hk2	1.34044	5.42037e-06	0.000106696
ENSMUSG00000035547	Capn5	1.49494	5.50877e-06	0.000108319
ENSMUSG00000076541	Igkv4-79	3.83798	5.61632e-06	0.000110315
ENSMUSG00000045273	Cenph	1.26027	5.62368e-06	0.000110341
ENSMUSG00000023153	Tmem52	4.10476	5.70447e-06	0.000111567
ENSMUSG00000031551	Ido1	2.8337	5.93491e-06	0.000115388
ENSMUSG00000102051	I830127L07Rik	2.28075	5.93773e-06	0.000115388
ENSMUSG00000026683	Nuf2	1.471	6.02083e-06	0.000116754
ENSMUSG00000094728	AC132444.2	3.80361	6.09182e-06	0.000117881
ENSMUSG00000029910	Mad2l1	1.25723	6.27074e-06	0.000121214
ENSMUSG00000024513	Mbd2	0.640879	6.31151e-06	0.000121873
ENSMUSG00000095338	Igkv3-9	6.08662	6.73758e-06	0.000129281
ENSMUSG00000074578	Zfas1	0.764895	7.17157e-06	0.000136746
ENSMUSG00000048277	Syngr2	0.784076	7.22434e-06	0.000137609
ENSMUSG00000010755	Cars	0.741273	7.24861e-06	0.000137928
ENSMUSG00000035266	Helq	1.04541	7.36331e-06	0.000139384
ENSMUSG00000005470	Asf1b	1.49241	7.39273e-06	0.000139796
ENSMUSG00000011257	Pabpc4	0.740761	7.50701e-06	0.00014181
ENSMUSG00000031146	Plp2	0.920257	7.55227e-06	0.000142518
ENSMUSG00000078713	Tomm5	0.72489	7.65586e-06	0.000144175
ENSMUSG00000032330	Cox7a2	0.655696	7.72065e-06	0.000145245
ENSMUSG00000028367	Txn1	0.834483	7.81903e-06	0.000146643
ENSMUSG00000002017	Fam98a	0.685072	7.85929e-06	0.000147096
ENSMUSG00000032116	Stt3a	0.796065	8.04726e-06	0.000150306
ENSMUSG00000029430	Ran	0.721757	8.37737e-06	0.000155993
ENSMUSG00000026082	Rev1	0.883151	8.5516e-06	0.000159075
ENSMUSG00000026672	Optn	0.963036	8.77514e-06	0.000162737
ENSMUSG00000069744	Psmb3	0.622912	8.87473e-06	0.000164417
ENSMUSG00000044052	Ccr10	1.88834	8.91454e-06	0.000164987
ENSMUSG00000063694	Cycs	0.762455	9.1294e-06	0.000168622
ENSMUSG00000112150	9530018F02Rik	2.07529	9.15798e-06	0.000168681
ENSMUSG00000095863	Ighv1-67	2.56771	9.16033e-06	0.000168681
ENSMUSG00000026548	Slamf9	1.46609	9.19036e-06	0.000169064
ENSMUSG00000076633	Ighv5-2	2.82865	9.77926e-06	0.000178996
ENSMUSG00000095787	AC133103.6	4.08141	9.88228e-06	0.0001807
ENSMUSG00000078183	Gm15610	2.80843	9.93932e-06	0.000181562
ENSMUSG00000026830	Ermn	5.69221	1.00246e-05	0.000182936
ENSMUSG00000029467	Atp2a2	0.694349	1.0065e-05	0.00018349
ENSMUSG00000034858	Fam214a	0.816356	1.01079e-05	0.000184089
ENSMUSG00000022814	Umps	0.793248	1.01743e-05	0.000185113
ENSMUSG00000059734	Ndufs8	0.71394	1.03139e-05	0.000187467
ENSMUSG00000003814	Calr	0.858453	1.03589e-05	0.000187911
ENSMUSG00000032667	Pon2	0.965071	1.04192e-05	0.000188693
ENSMUSG00000079455	Gm16026	2.10994	1.04227e-05	0.000188693
ENSMUSG00000095497	Igkv1-122	2.02153	1.04469e-05	0.000188945
ENSMUSG00000076583	Igkv8-24	4.18908	1.04606e-05	0.000189006
ENSMUSG00000031226	Pbdc1	0.868421	1.04815e-05	0.000189196
ENSMUSG00000076532	Igkv4-91	5.08084	1.05422e-05	0.000190102
ENSMUSG00000030751	Psma1	0.660263	1.06293e-05	0.000191485
ENSMUSG00000028362	Tnfsf8	0.875228	1.08461e-05	0.000195006
ENSMUSG00000045752	Tssc4	1.08564	1.10218e-05	0.000197776
ENSMUSG00000060639	Hist1h4i	1.39918	1.10493e-05	0.000198074
ENSMUSG00000031138	F9	2.18227	1.15967e-05	0.000206871
ENSMUSG00000034203	Chchd4	0.818171	1.16301e-05	0.000206953
ENSMUSG00000041762	Gpr155	0.968054	1.16655e-05	0.000206956
ENSMUSG00000096767	Ighv1-62-3	6.79817	1.16694e-05	0.000206956
ENSMUSG00000051747	Ttn	1.03877	1.18298e-05	0.000209597
ENSMUSG00000076525	Igkv1-99	5.2204	1.21795e-05	0.000215167
ENSMUSG00000005667	Mthfd2	0.845761	1.24934e-05	0.000220499
ENSMUSG00000033487	Fndc3a	0.927668	1.26577e-05	0.000222968
ENSMUSG00000102717	Gm37759	2.53269	1.31727e-05	0.00023137
ENSMUSG00000020614	Fam20a	1.83173	1.31987e-05	0.000231605
ENSMUSG00000096108	Ighv11-2	3.27669	1.37667e-05	0.000240877
ENSMUSG00000032997	Chpf	1.02589	1.37938e-05	0.00024093
ENSMUSG00000038816	Ctnnal1	0.894375	1.37961e-05	0.00024093
ENSMUSG00000115584	Gm5854	0.870008	1.41579e-05	0.000246381
ENSMUSG00000028693	Nasp	0.799992	1.41614e-05	0.000246381
ENSMUSG00000017453	Pipox	2.3078	1.41622e-05	0.000246381
ENSMUSG00000030189	Ybx3	0.768859	1.45209e-05	0.000251903
ENSMUSG00000031297	Slc7a3	2.08317	1.46267e-05	0.000253256
ENSMUSG00000062248	Cks2	1.41176	1.49363e-05	0.000258372
ENSMUSG00000096452	Ighv1-77	6.48225	1.51501e-05	0.000261081
ENSMUSG00000000248	Clec2g	2.02982	1.52796e-05	0.000262819
ENSMUSG00000057561	Eif1a	0.777583	1.53417e-05	0.000263638
ENSMUSG00000057666	Gapdh	1.14785	1.54721e-05	0.000265629
ENSMUSG00000093674	Rpl41	0.78933	1.57998e-05	0.000270746
ENSMUSG00000022370	Mrpl13	0.879479	1.60299e-05	0.000274174
ENSMUSG00000102716	Gm5099	4.27279	1.61584e-05	0.000275856
ENSMUSG00000106405	Iglj3p	1.87972	1.63437e-05	0.000278498
ENSMUSG00000066975	Cryba4	2.225	1.64066e-05	0.000278948
ENSMUSG00000000617	Grm6	1.67401	1.64158e-05	0.000278948
ENSMUSG00000026073	Il1r2	1.85338	1.64159e-05	0.000278948
ENSMUSG00000067058	Rps15a-ps5	2.82834	1.68014e-05	0.000284968
ENSMUSG00000020460	Rps27a	0.715882	1.76476e-05	0.000298213
ENSMUSG00000024360	Etf1	0.637697	1.78658e-05	0.000301066
ENSMUSG00000053472	Gm13534	6.22497	1.78908e-05	0.000301208
ENSMUSG00000040824	Snrpd2	0.868323	1.81086e-05	0.000304147
ENSMUSG00000032041	Tirap	1.25473	1.81153e-05	0.000304147
ENSMUSG00000020720	Psmd12	0.638906	1.82757e-05	0.000306559
ENSMUSG00000038793	Lefty1	1.71571	1.85042e-05	0.000310107
ENSMUSG00000056498	Tmem154	1.12391	1.87892e-05	0.000314594
ENSMUSG00000027540	Ptpn1	0.769393	1.88717e-05	0.000315687
ENSMUSG00000031662	Snx20	0.795805	1.8947e-05	0.000316374
ENSMUSG00000028647	Mycbp	1.08302	1.89475e-05	0.000316374
ENSMUSG00000026622	Nek2	1.64858	1.92455e-05	0.000320471
ENSMUSG00000106031	Gm8848	3.57173	1.93266e-05	0.000321529
ENSMUSG00000103114	Gm32200	1.97822	1.95378e-05	0.000324555
ENSMUSG00000025512	Chid1	0.814057	1.9544e-05	0.000324555
ENSMUSG00000089652	Gm16025	3.58349	1.96227e-05	0.000325565
ENSMUSG00000032300	1700017B05Rik	1.12962	1.97622e-05	0.00032743
ENSMUSG00000028701	Lurap1	1.44476	1.97709e-05	0.00032743
ENSMUSG00000062397	Zfp706	0.636788	1.98285e-05	0.000328086
ENSMUSG00000092486	2610524H06Rik	1.18165	2.00511e-05	0.00033087
ENSMUSG00000032120	C2cd2l	1.05174	2.04318e-05	0.000335938
ENSMUSG00000029407	Uso1	0.798452	2.08528e-05	0.000342552
ENSMUSG00000115333	Gm34590	2.55157	2.0951e-05	0.000343856
ENSMUSG00000021200	Asb2	0.842801	2.13012e-05	0.000348351
ENSMUSG00000022241	Tars	0.675209	2.16949e-05	0.00035321
ENSMUSG00000048578	Mlec	0.676283	2.17592e-05	0.000353941
ENSMUSG00000114141	Gm34215	1.62257	2.18664e-05	0.000355367
ENSMUSG00000014504	Srp19	0.793246	2.237e-05	0.000362898
ENSMUSG00000041654	Slc39a11	0.991823	2.3479e-05	0.000378545
ENSMUSG00000030298	Sec13	0.647183	2.36395e-05	0.000380796
ENSMUSG00000042406	Atf4	0.85988	2.40543e-05	0.000386471
ENSMUSG00000030591	Psmd8	0.61306	2.408e-05	0.000386529
ENSMUSG00000039515	Ptpa	0.619031	2.42301e-05	0.000388596
ENSMUSG00000028798	Eif3i	0.576777	2.4339e-05	0.000390001
ENSMUSG00000039474	Wfs1	1.15932	2.43679e-05	0.000390121
ENSMUSG00000086152	Gm11454	2.39848	2.45285e-05	0.000392006
ENSMUSG00000002068	Ccne1	0.974194	2.51306e-05	0.000400927
ENSMUSG00000063524	Eno1	0.579306	2.5307e-05	0.000403389
ENSMUSG00000096150	Ighv1-85	5.4892	2.53329e-05	0.000403449
ENSMUSG00000056367	Actr3b	1.74952	2.58114e-05	0.000410609
ENSMUSG00000108362	Gm18561	4.08531	2.58274e-05	0.000410609
ENSMUSG00000021967	Mrpl57	1.19248	2.60142e-05	0.00041286
ENSMUSG00000016319	Slc25a5	0.625902	2.60457e-05	0.000413001
ENSMUSG00000078521	Aunip	1.56099	2.61239e-05	0.000413882
ENSMUSG00000048120	Entpd1	1.04254	2.62665e-05	0.00041578
ENSMUSG00000038690	Atp5j2	0.600682	2.6389e-05	0.000417357
ENSMUSG00000026285	Pdcd1	0.969662	2.66583e-05	0.000421253
ENSMUSG00000031919	Tmed6	3.42137	2.69296e-05	0.000424804
ENSMUSG00000024165	Jpt2	0.698994	2.74355e-05	0.000432038
ENSMUSG00000020321	Mdh1	0.691661	2.84638e-05	0.000446691
ENSMUSG00000040204	Pclaf	1.49705	2.8704e-05	0.000449303
ENSMUSG00000038482	Tfdp1	0.959254	2.8932e-05	0.000452483
ENSMUSG00000005374	Tbl2	0.787456	2.91499e-05	0.000455398
ENSMUSG00000096632	Igkv9-124	4.92898	2.92517e-05	0.000456006
ENSMUSG00000068457	Uty	0.939591	2.92571e-05	0.000456006
ENSMUSG00000052631	Sh2d6	2.71188	3.08814e-05	0.000480094
ENSMUSG00000070031	Sp140	0.933449	3.09666e-05	0.000480192
ENSMUSG00000031948	Kars	0.622379	3.10616e-05	0.000481258
ENSMUSG00000004748	Mtfp1	1.36897	3.12302e-05	0.00048305
ENSMUSG00000070780	Rbm47	1.20695	3.1337e-05	0.000484292
ENSMUSG00000032397	Tipin	0.941009	3.18955e-05	0.000491261
ENSMUSG00000021457	Syk	0.733361	3.23952e-05	0.000497698
ENSMUSG00000108414	Snhg1	0.6409	3.28006e-05	0.00050308
ENSMUSG00000027642	Rpn2	0.825491	3.36325e-05	0.000514113
ENSMUSG00000058799	Nap1l1	0.765103	3.36912e-05	0.000514579
ENSMUSG00000049404	Rarres1	1.64832	3.43782e-05	0.000524634
ENSMUSG00000068101	Cenpm	1.62686	3.45185e-05	0.000525897
ENSMUSG00000062353	Gm15772	4.41639	3.47227e-05	0.000528566
ENSMUSG00000019852	Arfgef3	2.27428	3.47866e-05	0.000529097
ENSMUSG00000030512	Snrpa1	0.766434	3.52143e-05	0.000534575
ENSMUSG00000026234	Ncl	0.618609	3.52345e-05	0.000534575
ENSMUSG00000031059	Ndufb11	0.669682	3.58174e-05	0.000542517
ENSMUSG00000067038	Rps12-ps3	0.63602	3.63668e-05	0.000549927
ENSMUSG00000022571	Pycrl	0.805039	3.66876e-05	0.00055432
ENSMUSG00000057388	Mrpl18	0.67988	3.69128e-05	0.000557262
ENSMUSG00000024548	Setbp1	0.84823	3.72097e-05	0.00056128
ENSMUSG00000109511	Nup62	0.813441	3.80698e-05	0.000572363
ENSMUSG00000058385	Hist1h2bg	2.50279	3.84182e-05	0.000576203
ENSMUSG00000039842	Mcph1	0.906588	3.84199e-05	0.000576203
ENSMUSG00000027656	Wisp2	2.5625	3.88154e-05	0.000581181
ENSMUSG00000043019	Edem3	1.17735	3.90713e-05	0.000584534
ENSMUSG00000024493	Lars	0.731513	3.96953e-05	0.000592899
ENSMUSG00000049985	Ankrd55	1.52445	4.03766e-05	0.00060013
ENSMUSG00000076655	Ighv4-1	3.94789	4.05674e-05	0.000601842
ENSMUSG00000020120	Plek	0.975695	4.08743e-05	0.000605556
ENSMUSG00000030335	Mrpl51	0.754306	4.18201e-05	0.000618065
ENSMUSG00000024208	Uqcc2	0.782159	4.22518e-05	0.00062243
ENSMUSG00000037482	Erv3	2.67005	4.23508e-05	0.000623386
ENSMUSG00000031584	Gsr	0.945653	4.30344e-05	0.0006304
ENSMUSG00000001622	Csn3	4.81144	4.31391e-05	0.000631428
ENSMUSG00000005087	Cd44	0.821338	4.33132e-05	0.000632962
ENSMUSG00000090024	Gm16350	3.32797	4.36047e-05	0.000636712
ENSMUSG00000036372	Tmem258	0.849957	4.36645e-05	0.000637076
ENSMUSG00000039032	Tsga13	6.70538	4.42461e-05	0.000644532
ENSMUSG00000032458	Copb2	0.668797	4.43734e-05	0.000645871
ENSMUSG00000059089	Fcgr4	3.56894	4.54091e-05	0.000659646
ENSMUSG00000033147	Slc22a15	0.945622	4.54589e-05	0.000659646
ENSMUSG00000094322	Ighv9-4	4.65415	4.54642e-05	0.000659646
ENSMUSG00000079111	Kdelr2	1.00435	4.58184e-05	0.00066373
ENSMUSG00000014294	Ndufa2	0.982771	4.59344e-05	0.000664774
ENSMUSG00000062110	Scfd2	0.944781	4.59632e-05	0.000664774
ENSMUSG00000032978	Guca2b	2.78258	4.65924e-05	0.000672278
ENSMUSG00000006715	Gmnn	1.23611	4.67217e-05	0.000673611
ENSMUSG00000020277	Pfkl	0.718907	4.70521e-05	0.000677839
ENSMUSG00000032478	Nme6	1.10637	4.78176e-05	0.000687242
ENSMUSG00000020361	Hspa4	0.599084	4.80509e-05	0.00068951
ENSMUSG00000030662	Ipo5	0.649196	4.83016e-05	0.000692563
ENSMUSG00000022255	Mtdh	0.655128	4.85614e-05	0.000695742
ENSMUSG00000036273	Lrrk2	0.921383	4.98182e-05	0.000711486
ENSMUSG00000030695	Aldoa	0.592377	4.98551e-05	0.000711486
ENSMUSG00000025190	Got1	0.823561	5.00772e-05	0.000714099
ENSMUSG00000033751	Gadd45gip1	0.880562	5.06223e-05	0.000720746
ENSMUSG00000045128	Rpl18a	0.583498	5.11248e-05	0.000726768
ENSMUSG00000066456	Hmgn3	0.820996	5.13379e-05	0.000728664
ENSMUSG00000100029	D7Ertd128e	2.50934	5.15274e-05	0.000730785
ENSMUSG00000028661	Epha8	4.97425	5.16176e-05	0.000731496
ENSMUSG00000025364	Pa2g4	0.653095	5.21532e-05	0.000738514
ENSMUSG00000049422	Chchd10	0.922374	5.37855e-05	0.000759861
ENSMUSG00000031697	Orc6	0.873279	5.54712e-05	0.0007795
ENSMUSG00000052364	B630019K06Rik	1.63893	5.54743e-05	0.0007795
ENSMUSG00000033047	Eif3l	0.571391	5.58576e-05	0.000782478
ENSMUSG00000046562	Unc119b	0.648441	5.60012e-05	0.000783888
ENSMUSG00000093894	Ighv1-53	3.84958	5.63241e-05	0.000787201
ENSMUSG00000024673	Ms4a1	1.14956	5.69697e-05	0.000794401
ENSMUSG00000026353	Ubxn4	0.715057	5.79284e-05	0.000807154
ENSMUSG00000055629	B4galnt4	1.11213	5.8867e-05	0.000819606
ENSMUSG00000032477	Cdc25a	0.888328	5.92019e-05	0.000823014
ENSMUSG00000020256	Aldh1l2	1.54977	5.9473e-05	0.000826155
ENSMUSG00000051768	Xrcc1	0.778842	5.96531e-05	0.000828026
ENSMUSG00000008682	Rpl10	0.624983	6.03446e-05	0.000836355
ENSMUSG00000078193	Gm2000	0.687164	6.04331e-05	0.000836946
ENSMUSG00000099876	Gm29650	1.05498	6.28012e-05	0.000866457
ENSMUSG00000068522	Aard	3.83377	6.41515e-05	0.000883087
ENSMUSG00000030007	Cct7	0.526066	6.52771e-05	0.000895208
ENSMUSG00000023106	Denr	0.626396	6.57792e-05	0.000901417
ENSMUSG00000096844	Igkv6-14	3.55994	6.80811e-05	0.000928781
ENSMUSG00000020307	Cdc34	0.696199	6.82355e-05	0.000930193
ENSMUSG00000026020	Nop58	0.62106	7.02234e-05	0.000955865
ENSMUSG00000114399	Gm47994	4.16293	7.13138e-05	0.000967923
ENSMUSG00000022322	Shcbp1	1.48751	7.19805e-05	0.000974699
ENSMUSG00000034773	BC030867	1.70203	7.28167e-05	0.000983833
ENSMUSG00000012422	Tmem167	0.676087	7.37143e-05	0.000995225
ENSMUSG00000031683	Lsm6	0.590665	7.39627e-05	0.000997541
ENSMUSG00000029616	Erp29	0.813039	7.42369e-05	0.00100006
ENSMUSG00000044279	Crb3	2.09721	7.68929e-05	0.00103204
ENSMUSG00000030167	Klrc1	1.05598	7.73093e-05	0.0010361
ENSMUSG00000068749	Psma5	0.585843	7.76432e-05	0.00103982
ENSMUSG00000027297	Ltk	1.11421	7.82723e-05	0.00104747
ENSMUSG00000032109	Nlrx1	0.952582	8.08505e-05	0.00107803
ENSMUSG00000024778	Fas	0.773515	8.09577e-05	0.00107867
ENSMUSG00000071398	2410004P03Rik	2.81358	8.2266e-05	0.0010953
ENSMUSG00000056076	Eif3b	0.608129	8.24622e-05	0.00109631
ENSMUSG00000039640	Mrpl12	0.779193	8.30999e-05	0.00110399
ENSMUSG00000084353	Gm15452	2.37568	8.36842e-05	0.00111094
ENSMUSG00000030124	Lag3	1.02407	8.4195e-05	0.00111691
ENSMUSG00000026209	Dnpep	0.714596	8.43303e-05	0.00111787
ENSMUSG00000031355	Arhgap6	1.03381	8.43895e-05	0.00111787
ENSMUSG00000071528	Usmg5	0.597241	8.44585e-05	0.00111797
ENSMUSG00000017390	Aldoc	1.12846	8.50327e-05	0.00112476
ENSMUSG00000026670	Uap1	0.657293	8.80484e-05	0.00115794
ENSMUSG00000084314	Rps15a-ps3	2.03225	8.87638e-05	0.00116483
ENSMUSG00000043091	Tuba1c	0.851927	8.9493e-05	0.00117188
ENSMUSG00000047721	Bola2	0.697093	9.14888e-05	0.00119459
ENSMUSG00000078812	Eif5a	0.631425	9.25301e-05	0.00120732
ENSMUSG00000044894	Uqcrq	0.930528	9.27347e-05	0.00120913
ENSMUSG00000002984	Tomm40	0.754795	9.3941e-05	0.00122224
ENSMUSG00000068798	Rap1a	0.741387	9.5101e-05	0.00123557
ENSMUSG00000032369	Plscr1	0.751705	9.55555e-05	0.00123971
ENSMUSG00000094051	Ighv1-36	4.3357	9.68447e-05	0.00125184
ENSMUSG00000054074	Skida1	1.55644	9.68556e-05	0.00125184
ENSMUSG00000005779	Psmb4	0.621876	9.73598e-05	0.00125687
ENSMUSG00000071041	Impdh2-ps	0.629282	9.92645e-05	0.00127515
ENSMUSG00000043445	Pgp	1.05851	0.000102006	0.00130761
ENSMUSG00000034586	Hid1	1.38214	0.000102138	0.00130838
ENSMUSG00000086513	9130208D14Rik	2.58554	0.000102824	0.00131624
ENSMUSG00000024791	Cdca5	1.42592	0.000104161	0.00133242
ENSMUSG00000056131	Pgm3	0.955712	0.000106551	0.00136015
ENSMUSG00000059796	Eif4a1	0.57838	0.000107696	0.00137189
ENSMUSG00000044678	Ly6k	1.40321	0.000107853	0.00137293
ENSMUSG00000035513	Ntng2	0.827225	0.000111272	0.00141126
ENSMUSG00000008035	Mid1ip1	0.757712	0.000111328	0.00141126
ENSMUSG00000034883	Lrr1	1.71696	0.000112943	0.00142877
ENSMUSG00000015880	Ncapg	1.49157	0.000113258	0.0014312
ENSMUSG00000062210	Tnfaip8	0.721208	0.000113825	0.00143693
ENSMUSG00000021484	Lman2	0.646368	0.00011421	0.0014408
ENSMUSG00000061852	Gm7582	2.36103	0.000114626	0.00144305
ENSMUSG00000091697	Eif3s6-ps2	3.14095	0.000115077	0.00144674
ENSMUSG00000041995	Zbed3	0.881415	0.000115199	0.00144685
ENSMUSG00000062785	Kcnc3	1.26718	0.000115244	0.00144685
ENSMUSG00000089716	Gm6264	2.99365	0.000116736	0.00146457
ENSMUSG00000028602	Tnfrsf8	1.53936	0.000117813	0.00147606
ENSMUSG00000036199	Ndufa13	0.693357	0.000118441	0.0014829
ENSMUSG00000055994	Nod2	1.17051	0.000119467	0.00149473
ENSMUSG00000032815	Fanca	0.900704	0.00012066	0.00150807
ENSMUSG00000004891	Nes	1.23833	0.000121179	0.00151304
ENSMUSG00000028246	Faxc	2.20748	0.000121527	0.00151457
ENSMUSG00000048498	Cd300e	2.86542	0.00012159	0.00151457
ENSMUSG00000028211	Trp53inp1	1.03973	0.000121633	0.00151457
ENSMUSG00000031628	Casp3	0.650554	0.000122103	0.00151938
ENSMUSG00000053094	Tmem248	0.917162	0.000122403	0.00152209
ENSMUSG00000035637	Grhpr	0.789882	0.000123264	0.00153092
ENSMUSG00000024764	Naa40	0.710831	0.000123662	0.00153252
ENSMUSG00000052712	BC004004	0.902526	0.000124246	0.00153664
ENSMUSG00000021474	Sfxn1	0.640725	0.000124395	0.00153719
ENSMUSG00000060671	Atp8b2	0.599894	0.000124459	0.00153719
ENSMUSG00000032526	Ss18l2	1.0167	0.000125009	0.00154189
ENSMUSG00000032482	Cspg5	2.57716	0.000126217	0.00155513
ENSMUSG00000028033	Kcnq5	1.01743	0.000129288	0.0015893
ENSMUSG00000027004	Frzb	1.90799	0.00012959	0.00159194
ENSMUSG00000039067	Psmd7	0.539409	0.000130598	0.00160324
ENSMUSG00000058569	Tmed9	0.855722	0.000131219	0.00160979
ENSMUSG00000095130	Ighv1-39	4.06088	0.000133056	0.0016284
ENSMUSG00000032126	Hmbs	0.660295	0.000133092	0.0016284
ENSMUSG00000053113	Socs3	1.00716	0.000133554	0.0016327
ENSMUSG00000002204	Napsa	0.792515	0.000136726	0.00166838
ENSMUSG00000027865	Gdap2	0.918492	0.000136985	0.00166926
ENSMUSG00000082044	Snrpert	1.02367	0.000137072	0.00166926
ENSMUSG00000038803	Ost4	0.746037	0.000140786	0.00171106
ENSMUSG00000020577	Tspan13	0.680017	0.00014141	0.00171751
ENSMUSG00000036223	Ska1	1.61427	0.000142943	0.00173313
ENSMUSG00000038718	Pbx3	0.911355	0.000143661	0.00174023
ENSMUSG00000034066	Farp2	1.6626	0.000143995	0.00174311
ENSMUSG00000008668	Rps18	0.585492	0.000146343	0.00176803
ENSMUSG00000040675	Mthfd1l	0.606092	0.000146864	0.00177314
ENSMUSG00000021629	Slc30a5	0.673804	0.000148274	0.00178484
ENSMUSG00000079575	Rbpj-ps3	2.74592	0.000153491	0.00183616
ENSMUSG00000025381	Cnpy2	0.917941	0.000153871	0.0018395
ENSMUSG00000103198	Gm9136	6.01842	0.000154447	0.00184518
ENSMUSG00000070934	Rraga	0.644955	0.000156733	0.00186884
ENSMUSG00000029538	Srsf9	0.802072	0.000156734	0.00186884
ENSMUSG00000021796	Bmpr1a	0.951665	0.000156927	0.00186992
ENSMUSG00000115684	Gm6087	1.81145	0.000158196	0.00188259
ENSMUSG00000029390	Tmed2	0.728479	0.000159284	0.00189306
ENSMUSG00000062997	Rpl35	0.60773	0.000159527	0.00189472
ENSMUSG00000055093	Gm8430	0.824313	0.000159854	0.00189614
ENSMUSG00000009108	Gnat2	3.10231	0.00016194	0.00191839
ENSMUSG00000040359	Ufl1	0.763845	0.000162519	0.00192275
ENSMUSG00000108126	Gm43909	2.94757	0.00016367	0.0019327
ENSMUSG00000031232	Magt1	0.825961	0.000163677	0.0019327
ENSMUSG00000025134	Alyref	0.718444	0.000165841	0.0019532
ENSMUSG00000035769	Xylb	1.51452	0.00016617	0.00195582
ENSMUSG00000014867	Surf4	0.697072	0.000167486	0.00196877
ENSMUSG00000018848	Rars	0.578375	0.000170015	0.00199464
ENSMUSG00000020328	Nudcd2	0.69778	0.000170449	0.00199846
ENSMUSG00000013701	Timm23	0.834016	0.000170569	0.00199858
ENSMUSG00000076615	Ighg3	4.57838	0.000171177	0.00200195
ENSMUSG00000028096	Gpr89	0.735577	0.000171186	0.00200195
ENSMUSG00000018446	C1qbp	0.602443	0.000172186	0.00201108
ENSMUSG00000058267	Mrps14	0.6359	0.000176224	0.0020543
ENSMUSG00000076770	Trav8d-1	2.62121	0.000179048	0.00208191
ENSMUSG00000028245	Nsmaf	0.499459	0.000180291	0.0020927
ENSMUSG00000039457	Ppl	1.59486	0.000181233	0.00210196
ENSMUSG00000015709	Arnt2	1.24949	0.000183529	0.00212205
ENSMUSG00000024594	Prrc1	0.755766	0.000183546	0.00212205
ENSMUSG00000026750	Psmb7	0.630509	0.000184358	0.00213009
ENSMUSG00000016346	Kcnq2	5.99256	0.000184549	0.00213094
ENSMUSG00000004319	Clcn3	0.660533	0.000185383	0.00213923
ENSMUSG00000022466	Rpap3	0.664803	0.000185924	0.00214141
ENSMUSG00000068735	Trp53i11	0.686384	0.000186593	0.00214549
ENSMUSG00000005057	Sh2b2	0.972441	0.000190435	0.00218776
ENSMUSG00000081051	Gm15427	0.518552	0.000190548	0.00218776
ENSMUSG00000039286	Fndc3b	0.953492	0.000194799	0.00222539
ENSMUSG00000071540	3425401B19Rik	1.89442	0.000195113	0.00222619
ENSMUSG00000069306	Hist1h4m	4.98722	0.000196385	0.0022393
ENSMUSG00000022476	Polr3h	0.746566	0.000197158	0.00224569
ENSMUSG00000020173	Cobl	2.24786	0.000197551	0.00224838
ENSMUSG00000038372	Gmds	0.971859	0.000197918	0.00224994
ENSMUSG00000002102	Psmc3	0.518186	0.000197934	0.00224994
ENSMUSG00000030079	Ruvbl1	0.703329	0.000198171	0.00225124
ENSMUSG00000020573	Pik3cg	0.992718	0.000198438	0.00225287
ENSMUSG00000014959	Gorasp2	0.738918	0.000199175	0.00225843
ENSMUSG00000028884	Rpa2	0.677615	0.000201083	0.00227865
ENSMUSG00000024742	Fen1	1.19177	0.000201326	0.00227999
ENSMUSG00000027323	Rad51	1.40988	0.000202791	0.00229206
ENSMUSG00000028066	Pmf1	0.690158	0.000202894	0.00229206
ENSMUSG00000038412	Higd1a	0.682645	0.000204528	0.00230909
ENSMUSG00000027236	Eif3j1	0.690951	0.000205956	0.00232235
ENSMUSG00000057531	Dtnbp1	0.618343	0.000206182	0.00232346
ENSMUSG00000047676	Rpsa-ps10	0.533316	0.000208289	0.00234286
ENSMUSG00000035031	C8a	3.72572	0.000212148	0.00237895
ENSMUSG00000035268	Pkig	0.740026	0.000213315	0.00239057
ENSMUSG00000020020	Usp44	2.71846	0.000214514	0.00240254
ENSMUSG00000040034	Nup43	0.763366	0.000217658	0.00243178
ENSMUSG00000097020	Gm26613	1.27078	0.00021978	0.00244949
ENSMUSG00000069920	B3gnt9	0.958089	0.000221657	0.00246741
ENSMUSG00000024982	Zdhhc6	0.604106	0.000222063	0.00247028
ENSMUSG00000031353	Rbbp7	0.561313	0.000222675	0.00247421
ENSMUSG00000041189	Chrnb1	1.09787	0.000225336	0.0024977
ENSMUSG00000104913	Gm6560	1.08287	0.00022884	0.0025304
ENSMUSG00000114251	Tmed10-ps	1.27537	0.000229892	0.0025405
ENSMUSG00000047221	Fam185a	0.819404	0.000231019	0.00254832
ENSMUSG00000022504	Ciita	0.832658	0.00023485	0.00257658
ENSMUSG00000021271	Zfp839	0.768889	0.000236226	0.00259012
ENSMUSG00000035778	Ggta1	0.666583	0.000238187	0.00261006
ENSMUSG00000095429	Ighv5-12	3.63395	0.000240336	0.00263045
ENSMUSG00000021737	Psmd6	0.517907	0.000247972	0.00270108
ENSMUSG00000027230	Creb3l1	1.15686	0.000249144	0.00271223
ENSMUSG00000063904	Dpp3	0.727491	0.000251194	0.00273292
ENSMUSG00000019942	Cdk1	1.2565	0.000252924	0.0027501
ENSMUSG00000057841	Rpl32	0.527396	0.000254125	0.00276042
ENSMUSG00000020937	Plcd3	1.33316	0.000254175	0.00276042
ENSMUSG00000034247	Plekhm1	0.579726	0.000254774	0.00276527
ENSMUSG00000029125	Stx18	0.728937	0.00025542	0.00276967
ENSMUSG00000036632	Alg5	0.811488	0.000255682	0.0027702
ENSMUSG00000035711	Dok3	0.608841	0.000256737	0.00277998
ENSMUSG00000025791	Pgm2	0.602382	0.000257375	0.00278523
ENSMUSG00000009563	Tor2a	0.908176	0.00025966	0.00280401
ENSMUSG00000059534	Uqcr10	0.598072	0.000259725	0.00280401
ENSMUSG00000038628	Polr3k	0.674681	0.000261101	0.00281529
ENSMUSG00000051220	Ercc6l	1.21667	0.000265015	0.00285269
ENSMUSG00000026764	Kif5c	1.4834	0.000266332	0.00286519
ENSMUSG00000047656	Trpt1	1.14279	0.000270649	0.0029065
ENSMUSG00000023045	Soat2	1.49545	0.000272502	0.00292173
ENSMUSG00000030641	Ddias	1.28149	0.000272516	0.00292173
ENSMUSG00000076570	Igkv12-38	5.12704	0.000272702	0.00292173
ENSMUSG00000025869	Nop16	0.657489	0.000279816	0.00299087
ENSMUSG00000028874	Fgr	0.614846	0.000282911	0.00301866
ENSMUSG00000095710	Gm8871	5.97081	0.000285091	0.00303837
ENSMUSG00000104769	Igkv8-34	3.47535	0.000294408	0.0031249
ENSMUSG00000062963	Ufc1	0.711462	0.000297123	0.00315108
ENSMUSG00000075702	Selenom	1.17552	0.000298877	0.00316681
ENSMUSG00000024487	Yipf5	0.779625	0.000299772	0.00317088
ENSMUSG00000035638	Muc20	6.25419	0.000300098	0.00317239
ENSMUSG00000096833	Igkv4-55	3.29991	0.000302595	0.00319509
ENSMUSG00000046027	Stard5	0.77894	0.000305042	0.00321906
ENSMUSG00000031262	Cenpi	1.25358	0.000312859	0.00329584
ENSMUSG00000034164	Emid1	0.784455	0.000314545	0.00331169
ENSMUSG00000020330	Hmmr	1.46964	0.00031519	0.00331657
ENSMUSG00000020908	Myh3	3.3574	0.000315507	0.003318
ENSMUSG00000015316	Slamf1	0.964172	0.000318545	0.00334418
ENSMUSG00000106080	Gm8836	5.08282	0.000321423	0.00337115
ENSMUSG00000038072	Galnt11	0.679214	0.000321484	0.00337115
ENSMUSG00000040263	Klhdc4	0.565086	0.000322603	0.00338095
ENSMUSG00000024798	Htr7	1.73867	0.000324371	0.00339753
ENSMUSG00000032726	Bmp8a	2.18709	0.000327491	0.00342432
ENSMUSG00000005732	Ranbp1	0.652918	0.000327705	0.00342459
ENSMUSG00000017146	Brca1	1.07818	0.000328939	0.00343552
ENSMUSG00000094800	Gm9780	4.75209	0.000329522	0.00343768
ENSMUSG00000019992	Mtfr2	1.26719	0.000333701	0.00347547
ENSMUSG00000079737	3110001I22Rik	1.18511	0.000334407	0.00348069
ENSMUSG00000037638	Zbtb42	0.905695	0.000338644	0.00351796
ENSMUSG00000102301	Ighv8-2	2.97659	0.00034208	0.00354801
ENSMUSG00000018168	Ikzf3	0.818965	0.000342234	0.00354801
ENSMUSG00000043773	1700048O20Rik	1.42696	0.000347542	0.00359692
ENSMUSG00000030824	Nucb1	0.881757	0.000347807	0.00359761
ENSMUSG00000048621	Gm6377	1.27706	0.000348887	0.00360675
ENSMUSG00000022790	Igsf11	2.27011	0.0003519	0.00363172
ENSMUSG00000087574	C030037D09Rik	1.57318	0.000353912	0.00365043
ENSMUSG00000040767	Snrnp25	0.711012	0.00035856	0.00368949
ENSMUSG00000036992	Nxt1	0.657618	0.000358709	0.00368949
ENSMUSG00000052160	Pld4	0.749267	0.00036124	0.00370926
ENSMUSG00000078480	Mrpl48-ps	2.58552	0.000362996	0.0037252
ENSMUSG00000021606	Ndufs6	0.890827	0.00036364	0.00372971
ENSMUSG00000021131	Erh	0.675406	0.000364077	0.0037321
ENSMUSG00000050608	Minos1	0.559891	0.000367609	0.00375986
ENSMUSG00000027999	Pla2g12a	0.937136	0.000368561	0.00376586
ENSMUSG00000034593	Myo5a	0.584788	0.000368608	0.00376586
ENSMUSG00000041781	Cpsf2	0.697945	0.000370104	0.00377692
ENSMUSG00000031125	3830403N18Rik	1.96619	0.000371555	0.0037875
ENSMUSG00000053216	Btn2a2	2.93342	0.000372347	0.00379345
ENSMUSG00000061825	Ces2c	1.82389	0.000380023	0.00385874
ENSMUSG00000029642	Polr1d	0.562666	0.000380378	0.0038602
ENSMUSG00000073628	Gm10552	1.41557	0.000387524	0.00392401
ENSMUSG00000053604	Rpia	0.602723	0.000388269	0.00392937
ENSMUSG00000059923	Grb2	0.651798	0.000388878	0.00393117
ENSMUSG00000072437	Nanos1	1.1725	0.000390618	0.0039444
ENSMUSG00000000028	Cdc45	1.24086	0.000396966	0.00400187
ENSMUSG00000019731	Slc35e1	0.55524	0.000401177	0.00403986
ENSMUSG00000076437	Selenoh	0.669499	0.00040326	0.0040519
ENSMUSG00000037426	Depdc5	0.608484	0.000404052	0.00405702
ENSMUSG00000109324	Prmt1	0.613038	0.000407139	0.00408189
ENSMUSG00000067870	Rpl31-ps8	0.577701	0.000414639	0.00415025
ENSMUSG00000005045	Chd5	2.80953	0.000418137	0.00417839
ENSMUSG00000026755	Arpc5l	0.702663	0.000419912	0.00418716
ENSMUSG00000075122	Cd80	0.732584	0.00042016	0.00418716
ENSMUSG00000022708	Zbtb20	0.586288	0.000421294	0.00419389
ENSMUSG00000022184	Fbxo4	0.766905	0.000427097	0.00424933
ENSMUSG00000037661	Gpr160	1.13575	0.000428109	0.00425311
ENSMUSG00000038894	Irs2	1.06719	0.000428994	0.00425782
ENSMUSG00000091625	Lsm5	0.827351	0.000429115	0.00425782
ENSMUSG00000036875	Dna2	1.03105	0.000431804	0.00427521
ENSMUSG00000022742	Cpox	0.657034	0.000441561	0.00436271
ENSMUSG00000021248	Tmed10	0.880346	0.000446468	0.00440607
ENSMUSG00000102962	Gm37944	5.93393	0.000447058	0.00440951
ENSMUSG00000002379	Ndufa11	0.744904	0.000454872	0.00447691
ENSMUSG00000018189	Uchl5	0.643521	0.000456513	0.00448948
ENSMUSG00000103367	Gm38158	1.94926	0.000461129	0.00452873
ENSMUSG00000031736	Crnde	2.34104	0.000466855	0.00457023
ENSMUSG00000041319	Thoc6	0.776202	0.000467338	0.0045725
ENSMUSG00000014686	Ceacam16	0.93915	0.000469299	0.00458677
ENSMUSG00000040258	Nxph4	4.66636	0.000471028	0.00460122
ENSMUSG00000015176	Nolc1	0.536771	0.000473073	0.00461872
ENSMUSG00000045087	S1pr5	1.87626	0.000474535	0.00463052
ENSMUSG00000038156	Spon1	1.31414	0.000484277	0.00472305
ENSMUSG00000019863	Qrsl1	0.783282	0.000485483	0.0047323
ENSMUSG00000027879	Sec22b	0.644738	0.000486154	0.00473378
ENSMUSG00000114092	Gm47418	3.93024	0.000488853	0.00475499
ENSMUSG00000028792	Ak2	0.509295	0.000489953	0.00476062
ENSMUSG00000043085	Tmem82	2.19197	0.000492089	0.00477629
ENSMUSG00000057113	Npm1	0.62423	0.000494966	0.00479534
ENSMUSG00000079227	Ccr5	1.02731	0.000495855	0.00479946
ENSMUSG00000055912	Tmem150a	1.05052	0.000496052	0.00479946
ENSMUSG00000019494	Cops6	0.564621	0.000497711	0.00480787
ENSMUSG00000024357	Sil1	1.16129	0.000501389	0.00483984
ENSMUSG00000032757	Bet1	0.819117	0.000506428	0.00487918
ENSMUSG00000058927	Gm10053	0.960854	0.000513728	0.00494429
ENSMUSG00000034055	Phka1	0.774272	0.0005152	0.00495063
ENSMUSG00000096577	Ighv1-71	6.65722	0.000519457	0.00498106
ENSMUSG00000022748	Cmss1	0.909504	0.000526386	0.00503957
ENSMUSG00000029438	Bcl7a	0.641365	0.0005331	0.00509583
ENSMUSG00000060733	Ipmk	0.600891	0.000544172	0.00519352
ENSMUSG00000027822	Slc33a1	0.89728	0.000548569	0.00522456
ENSMUSG00000096617	Gm5559	1.29945	0.000550925	0.00524153
ENSMUSG00000051652	Lrrc3	1.17467	0.000551213	0.00524155
ENSMUSG00000084899	Gm15344	1.41414	0.000555263	0.00527164
ENSMUSG00000028671	Gale	0.871236	0.00055611	0.00527164
ENSMUSG00000101188	Eif4a-ps4	0.640458	0.000563246	0.00532272
ENSMUSG00000038871	Bpgm	0.758097	0.000574354	0.00540811
ENSMUSG00000091475	2810468N07Rik	1.95355	0.000575418	0.00540976
ENSMUSG00000026009	Icos	0.811818	0.000586378	0.00549865
ENSMUSG00000047123	Ticam1	0.689285	0.000588033	0.0055074
ENSMUSG00000029073	Cptp	1.21294	0.000588216	0.0055074
ENSMUSG00000060803	Gstp1	0.561918	0.000593115	0.00554474
ENSMUSG00000024856	Cdk2ap2	0.585022	0.000597759	0.00557674
ENSMUSG00000045751	Mms22l	0.924338	0.000600666	0.00559814
ENSMUSG00000021569	Trip13	1.12022	0.000601936	0.00560712
ENSMUSG00000031634	Ufsp2	0.689515	0.000612553	0.00569899
ENSMUSG00000096292	Gm2666	2.00258	0.000612734	0.00569899
ENSMUSG00000021116	Eif2s1	0.59445	0.000620558	0.00576703
ENSMUSG00000028691	Prdx1	0.607557	0.000626503	0.00581816
ENSMUSG00000024608	Rps14	0.511242	0.000629674	0.00584168
ENSMUSG00000028217	Cdh17	0.935277	0.000641237	0.00594291
ENSMUSG00000090137	Uba52	1.19557	0.000645464	0.00597519
ENSMUSG00000053565	Eif3k	0.476334	0.000645701	0.00597519
ENSMUSG00000037905	Bri3bp	0.615851	0.000646383	0.00597847
ENSMUSG00000025169	Ogfod3	1.13222	0.000647041	0.00598153
ENSMUSG00000059278	Naa38	0.755039	0.000648749	0.00599151
ENSMUSG00000031158	Timm17b	0.750406	0.000648777	0.00599151
ENSMUSG00000024346	Pfdn1	0.562245	0.000652478	0.00601961
ENSMUSG00000006732	Mettl1	0.6797	0.00065321	0.00602332
ENSMUSG00000049932	H2afx	1.15075	0.000657488	0.00605971
ENSMUSG00000039910	Cited2	0.813737	0.0006767	0.00622107
ENSMUSG00000045328	Cenpe	1.29884	0.000677385	0.00622425
ENSMUSG00000026915	Strbp	0.561031	0.000677974	0.00622652
ENSMUSG00000047547	Cltb	0.671272	0.00068254	0.00626216
ENSMUSG00000075266	Cenpw	1.2501	0.00068393	0.00627177
ENSMUSG00000031974	Abcb10	0.707284	0.000693084	0.00633979
ENSMUSG00000069939	Gm12070	1.53737	0.000703231	0.00641334
ENSMUSG00000022500	Litaf	0.64052	0.000712136	0.00648965
ENSMUSG00000074797	Itpa	0.585143	0.000712916	0.00649111
ENSMUSG00000022034	Esco2	1.36974	0.00071318	0.00649111
ENSMUSG00000066979	Bub3	0.607016	0.000715963	0.0065132
ENSMUSG00000027579	Srms	1.67082	0.000717679	0.00652556
ENSMUSG00000014769	Psmb1	0.541087	0.000719896	0.00654245
ENSMUSG00000025858	Get4	0.655634	0.00072241	0.00656204
ENSMUSG00000111094	Gm34425	5.2864	0.000724679	0.00657852
ENSMUSG00000036323	Srp72	0.519759	0.000728015	0.0066031
ENSMUSG00000037070	Rbmxl1	0.648982	0.000730986	0.00662347
ENSMUSG00000036067	Slc2a6	0.671948	0.000731705	0.0066267
ENSMUSG00000038722	Bud31	0.527228	0.000734448	0.00664825
ENSMUSG00000006435	Neurl1a	2.63116	0.000736001	0.00665241
ENSMUSG00000021591	Glrx	0.630581	0.000743728	0.00671229
ENSMUSG00000028542	Slc6a9	1.31219	0.000745738	0.00672711
ENSMUSG00000051235	Gen1	1.05611	0.00075341	0.00678626
ENSMUSG00000044365	Cxxc4	2.19372	0.000756103	0.00680581
ENSMUSG00000094862	Ighv1-56	5.4444	0.000757125	0.0068063
ENSMUSG00000062867	Impdh2	0.576267	0.000758185	0.00681248
ENSMUSG00000006736	Tspan31	0.55834	0.00075955	0.00682121
ENSMUSG00000110631	Gm42047	1.13787	0.000759904	0.00682121
ENSMUSG00000032783	Troap	1.47778	0.000763541	0.0068505
ENSMUSG00000029343	Crybb1	2.13988	0.000767063	0.00687871
ENSMUSG00000030688	Stard10	0.718961	0.000768833	0.00689121
ENSMUSG00000020308	Tpgs1	0.700823	0.000770023	0.00689572
ENSMUSG00000005583	Mef2c	0.80908	0.000776748	0.00694851
ENSMUSG00000028633	Ctps	0.515897	0.000778799	0.00696344
ENSMUSG00000044201	Cdc25c	1.41016	0.000780188	0.00697245
ENSMUSG00000027944	Hax1	0.529676	0.000788462	0.00703264
ENSMUSG00000051506	Wdfy4	0.571601	0.000795146	0.00707753
ENSMUSG00000022610	Mapk12	0.761257	0.000796363	0.00708236
ENSMUSG00000037337	Map4k1	0.562207	0.000798491	0.00709783
ENSMUSG00000011052	1700049J03Rik	4.51962	0.000806469	0.00715829
ENSMUSG00000009588	St6galnac1	5.18052	0.000813283	0.00720128
ENSMUSG00000038489	Polr2l	0.700999	0.00081421	0.00720599
ENSMUSG00000070426	Rnf121	0.581674	0.000816926	0.00722154
ENSMUSG00000009927	Rps25	0.526335	0.000817152	0.00722154
ENSMUSG00000060073	Psma3	0.472238	0.000817912	0.00722476
ENSMUSG00000076665	Ighv7-1	1.63011	0.000834649	0.00734773
ENSMUSG00000001642	Akr1b3	0.468346	0.000836566	0.00736106
ENSMUSG00000044573	Acp1	0.593263	0.000837445	0.00736524
ENSMUSG00000001440	Kpnb1	0.468796	0.000838128	0.00736723
ENSMUSG00000062933	Gm10123	1.03241	0.000839194	0.00736998
ENSMUSG00000036330	Slc18a1	1.73806	0.000844697	0.00740407
ENSMUSG00000042385	Gzmk	1.7573	0.000856812	0.00749588
ENSMUSG00000042712	Tceal9	0.673514	0.000858053	0.00750314
ENSMUSG00000027429	Sec23b	0.580104	0.00086505	0.00755347
ENSMUSG00000066952	Myo1h	1.19099	0.000881404	0.00767426
ENSMUSG00000019998	Stx7	0.598846	0.000884122	0.00769426
ENSMUSG00000005481	Ddx39	0.611268	0.00088471	0.00769571
ENSMUSG00000060935	Tmem263	0.713908	0.000891295	0.0077493
ENSMUSG00000026037	Orc2	0.625596	0.000896888	0.00779052
ENSMUSG00000000915	Hip1r	0.529831	0.000897761	0.00779439
ENSMUSG00000029623	Pdap1	0.504987	0.000900559	0.00780755
ENSMUSG00000026615	Eprs	0.598618	0.00090744	0.00786347
ENSMUSG00000042462	Dctpp1	0.778049	0.00091129	0.00788999
ENSMUSG00000026914	Psmd14	0.557813	0.000912858	0.00789919
ENSMUSG00000028896	Rcc1	0.844743	0.00091818	0.00793772
ENSMUSG00000028639	Ybx1	0.495749	0.000922904	0.00797101
ENSMUSG00000037466	Tedc1	1.10368	0.000934196	0.00805711
ENSMUSG00000026355	Mcm6	0.809986	0.000935727	0.0080627
ENSMUSG00000096490	Igkv10-94	3.89531	0.000939491	0.00808254
ENSMUSG00000004552	Ctse	0.873111	0.000939733	0.00808254
ENSMUSG00000028152	Tspan5	0.591851	0.000940083	0.00808254
ENSMUSG00000013629	Cad	0.766337	0.000947378	0.00813623
ENSMUSG00000042029	Ncapg2	0.800419	0.000963986	0.00825676
ENSMUSG00000081684	Rps2-ps13	0.530532	0.000964389	0.00825676
ENSMUSG00000031432	Prps1	0.544357	0.000964577	0.00825676
ENSMUSG00000003438	Timm50	0.552567	0.000965038	0.00825683
ENSMUSG00000021086	Ccdc175	2.4727	0.000970331	0.00829824
ENSMUSG00000027330	Cdc25b	0.756366	0.000971356	0.00830312
ENSMUSG00000035365	Parpbp	1.25563	0.000982507	0.00838666
ENSMUSG00000020781	Tsen54	0.561923	0.000987569	0.00841886
ENSMUSG00000032867	Fbxw8	0.578876	0.000987662	0.00841886
ENSMUSG00000033538	Casp4	0.775793	0.000991542	0.00844406
ENSMUSG00000028837	Psmb2	0.540226	0.00100155	0.00850945
ENSMUSG00000015013	Trappc2l	0.620907	0.00100301	0.00851789
ENSMUSG00000050107	Haspin	0.685232	0.00101198	0.00858207
ENSMUSG00000030245	Golt1b	0.680043	0.0010254	0.00868787
ENSMUSG00000038637	Lrrc56	0.889582	0.00103545	0.0087527
ENSMUSG00000001829	Clpb	0.693283	0.00103884	0.00877733
ENSMUSG00000025532	Crcp	0.558663	0.00104	0.00878035
ENSMUSG00000034667	Xpot	0.485982	0.00104016	0.00878035
ENSMUSG00000031843	Mphosph6	0.704097	0.0010502	0.00885803
ENSMUSG00000028932	Psmc2	0.51098	0.00105633	0.00889626
ENSMUSG00000052435	Cebpe	3.48446	0.00105941	0.00891029
ENSMUSG00000005410	Mcm5	0.981805	0.0010638	0.00894268
ENSMUSG00000117327	AC114990.3	1.16611	0.00107064	0.0089919
ENSMUSG00000025574	Tk1	0.785844	0.00108804	0.00912546
ENSMUSG00000042828	Trim72	2.63455	0.00109074	0.00914389
ENSMUSG00000113948	Rpl17-ps3	0.646027	0.00111047	0.0092792
ENSMUSG00000047675	Rps8	0.484366	0.00111094	0.0092792
ENSMUSG00000097310	A930038B10Rik	4.02891	0.00112893	0.00941226
ENSMUSG00000041740	Rnf10	0.504423	0.00113168	0.0094237
ENSMUSG00000076594	Igkv6-13	3.04443	0.00113908	0.00947115
ENSMUSG00000029591	Ung	0.823784	0.00119748	0.00988899
ENSMUSG00000032113	Chek1	1.22676	0.00119833	0.00989146
ENSMUSG00000026429	Ube2t	0.986044	0.00119995	0.00990036
ENSMUSG00000003299	Mrpl4	0.507084	0.00121762	0.01001
ENSMUSG00000054717	Hmgb2	1.11974	0.0012184	0.0100119
ENSMUSG00000036606	Plxnb2	0.509473	0.00121895	0.010012
ENSMUSG00000066245	Gm10156	1.20479	0.00122645	0.01006
ENSMUSG00000031813	Mvb12a	0.604248	0.00123493	0.0101159
ENSMUSG00000084416	Rpl10a-ps1	0.800628	0.00125152	0.0102197
ENSMUSG00000037894	H2afz	0.734618	0.00126021	0.0102763
ENSMUSG00000028970	Abcb1b	0.663859	0.00126174	0.0102763
ENSMUSG00000074217	2210011C24Rik	3.87416	0.00126815	0.0103232
ENSMUSG00000019738	Polr2i	0.680414	0.00129251	0.0105074
ENSMUSG00000059070	Rpl18	0.596311	0.00129553	0.0105273
ENSMUSG00000029632	Ndufa4	0.474567	0.00129687	0.0105335
ENSMUSG00000021282	Eif5	0.439642	0.00129925	0.0105482
ENSMUSG00000028262	Clca3a2	2.2996	0.00129987	0.0105485
ENSMUSG00000021965	Ska3	1.39409	0.00130115	0.0105542
ENSMUSG00000006378	Gcat	1.69948	0.00130462	0.0105777
ENSMUSG00000029198	Grpel1	0.526471	0.00130667	0.0105896
ENSMUSG00000025804	Ccr1	1.5335	0.00130784	0.0105944
ENSMUSG00000020547	Bzw2	0.704606	0.00131293	0.0106215
ENSMUSG00000049971	Glt1d1	2.69514	0.00132648	0.0107065
ENSMUSG00000022534	Mefv	0.999948	0.00132765	0.0107065
ENSMUSG00000008393	Carhsp1	0.544003	0.00132813	0.0107065
ENSMUSG00000025192	Entpd7	0.792877	0.00133416	0.0107457
ENSMUSG00000028394	Pole3	0.58156	0.00133779	0.0107701
ENSMUSG00000039055	Eme1	1.11792	0.00134272	0.0108003
ENSMUSG00000029911	Ssbp1	0.567965	0.00134757	0.0108164
ENSMUSG00000085148	Mir22hg	1.16228	0.0013506	0.0108211
ENSMUSG00000027555	Car13	0.924769	0.00135064	0.0108211
ENSMUSG00000021427	Ssr1	0.712224	0.00135736	0.0108702
ENSMUSG00000018659	Pnpo	0.706251	0.00136408	0.0109144
ENSMUSG00000035273	Hpse	0.756881	0.00136795	0.0109406
ENSMUSG00000111524	Gm34113	7.87493	0.00137668	0.0110008
ENSMUSG00000086291	Gm15513	1.46892	0.00138084	0.0110292
ENSMUSG00000028426	Rad23b	0.525497	0.0013888	0.0110733
ENSMUSG00000072980	Oip5	1.29903	0.00139654	0.0111206
ENSMUSG00000023075	Akirin1	0.537821	0.00140066	0.0111461
ENSMUSG00000076531	Igkv4-92	2.37798	0.00140343	0.0111609
ENSMUSG00000022234	Cct5	0.49103	0.00140599	0.0111764
ENSMUSG00000028678	Kif2c	1.32586	0.00140665	0.0111767
ENSMUSG00000025348	Itga7	0.925759	0.00141615	0.0112375
ENSMUSG00000031171	Ftsj1	0.620654	0.00141828	0.0112495
ENSMUSG00000111377	Gm40634	1.86251	0.00142047	0.0112577
ENSMUSG00000090215	Trim34b	2.04793	0.00142668	0.0112966
ENSMUSG00000012076	Brms1l	0.575484	0.00143009	0.0113137
ENSMUSG00000039128	Cdc123	0.524245	0.00143153	0.0113181
ENSMUSG00000079222	AC132444.1	2.5845	0.0014352	0.0113345
ENSMUSG00000006678	Pola1	1.00222	0.0014412	0.0113721
ENSMUSG00000031245	Hmgn5	0.755504	0.00144455	0.0113936
ENSMUSG00000061306	Slc38a10	0.64654	0.00144973	0.0114115
ENSMUSG00000063800	Prpf38a	0.505526	0.00145055	0.0114115
ENSMUSG00000038379	Ttk	1.39877	0.00145057	0.0114115
ENSMUSG00000074129	Rpl13a	0.527142	0.00145201	0.0114179
ENSMUSG00000030754	Copb1	0.504819	0.00145284	0.0114196
ENSMUSG00000112808	Gm4739	1.13062	0.00147853	0.0115899
ENSMUSG00000059291	Rpl11	0.478077	0.00147895	0.0115899
ENSMUSG00000070167	Snora57	1.1224	0.00150785	0.0118012
ENSMUSG00000062044	Lmtk3	1.80471	0.00152355	0.0118833
ENSMUSG00000026893	Gca	0.934302	0.00153302	0.0119521
ENSMUSG00000007646	Rad51c	0.870557	0.00153475	0.0119604
ENSMUSG00000029145	Eif2b4	0.604788	0.00154013	0.0119972
ENSMUSG00000045065	9930022D16Rik	3.06603	0.00154447	0.0120259
ENSMUSG00000075705	Msrb1	0.757971	0.00154614	0.0120306
ENSMUSG00000034157	Cipc	0.501801	0.00154705	0.0120306
ENSMUSG00000051695	Pcbp1	0.53184	0.0015527	0.0120643
ENSMUSG00000027067	Ssrp1	0.504891	0.00156219	0.0121217
ENSMUSG00000050410	Tcf19	0.892939	0.00156274	0.0121217
ENSMUSG00000038301	Snx10	0.727623	0.00156467	0.0121315
ENSMUSG00000028873	Cdca8	1.27983	0.00156803	0.0121524
ENSMUSG00000039307	Hexdc	0.76544	0.00157879	0.0122301
ENSMUSG00000001134	Uxt	0.76815	0.0015794	0.0122301
ENSMUSG00000041695	Kcnj2	1.20744	0.00158662	0.0122808
ENSMUSG00000023913	Pla2g7	0.988435	0.00159698	0.0123454
ENSMUSG00000024854	Pold4	0.693529	0.00160136	0.0123688
ENSMUSG00000008461	Fut1	4.85197	0.00160276	0.0123743
ENSMUSG00000054766	Set	0.503751	0.00161172	0.0124205
ENSMUSG00000070697	Utp3	0.471486	0.00161214	0.0124205
ENSMUSG00000040888	Gfer	0.639191	0.00161477	0.0124355
ENSMUSG00000002297	Dbf4	0.783076	0.00161607	0.0124403
ENSMUSG00000022186	Oxct1	0.571925	0.00161901	0.0124576
ENSMUSG00000042502	Cd2bp2	0.567809	0.00163084	0.0125275
ENSMUSG00000045538	Ddx28	0.704054	0.00163319	0.0125351
ENSMUSG00000090389	Cdv3-ps	2.32459	0.0016358	0.0125446
ENSMUSG00000045948	Mrps12	0.665232	0.00163766	0.0125535
ENSMUSG00000021276	Cinp	0.578017	0.00164946	0.0126334
ENSMUSG00000078771	Evi2a	0.713883	0.00165563	0.0126702
ENSMUSG00000017499	Cdc6	1.21047	0.00165565	0.0126702
ENSMUSG00000010376	Nedd8	0.440172	0.00165687	0.0126742
ENSMUSG00000031521	Aga	0.894484	0.00165955	0.0126894
ENSMUSG00000019297	Nop9	0.47821	0.00166186	0.0127017
ENSMUSG00000021178	Psmc1	0.506988	0.00166523	0.0127198
ENSMUSG00000030431	Tmem238	0.98603	0.00166561	0.0127198
ENSMUSG00000035941	Ibtk	0.503379	0.0016805	0.0128014
ENSMUSG00000033596	Rfwd3	0.575647	0.00168902	0.0128502
ENSMUSG00000028609	Magoh	0.539459	0.0016934	0.0128675
ENSMUSG00000071867	Gm6304	2.8649	0.00170074	0.0129071
ENSMUSG00000016763	Scube1	1.44726	0.00170331	0.0129213
ENSMUSG00000091091	Kcnmb3	3.36035	0.00170972	0.0129567
ENSMUSG00000076709	Ighv1-47	3.16519	0.00171303	0.012968
ENSMUSG00000020897	Aurkb	1.2018	0.00173234	0.0130925
ENSMUSG00000000339	Rtca	0.676089	0.00175611	0.0132393
ENSMUSG00000073702	Rpl31	0.517276	0.00176093	0.0132702
ENSMUSG00000003380	Rabac1	0.826646	0.00177253	0.0133405
ENSMUSG00000032002	Dcun1d5	0.500106	0.00177454	0.0133446
ENSMUSG00000099974	Bcl2a1d	0.71554	0.00178425	0.0134017
ENSMUSG00000025487	Psmd13	0.48063	0.0018123	0.013586
ENSMUSG00000056305	Usp39	0.508969	0.00181616	0.0136022
ENSMUSG00000039748	Exo1	1.22046	0.00182151	0.0136311
ENSMUSG00000060036	Rpl3	0.420809	0.00182686	0.01366
ENSMUSG00000024795	Kif20b	0.919677	0.00183401	0.0136966
ENSMUSG00000003779	Kif20a	1.21405	0.00183828	0.0137228
ENSMUSG00000029598	Plbd2	0.570611	0.00184334	0.013755
ENSMUSG00000026496	Parp1	0.524349	0.00185252	0.0138179
ENSMUSG00000068240	Gm11808	0.519771	0.00187744	0.0139868
ENSMUSG00000097769	Snhg4	0.766121	0.00187868	0.0139902
ENSMUSG00000002660	Clpp	0.601582	0.00188396	0.0140181
ENSMUSG00000102888	Ighv1-11	1.80054	0.00189524	0.014092
ENSMUSG00000003484	Cyp4f18	0.65519	0.00189658	0.0140947
ENSMUSG00000037725	Ckap2	1.16423	0.00190085	0.0141207
ENSMUSG00000027246	Ell3	1.77979	0.00190279	0.0141294
ENSMUSG00000064043	Trerf1	0.721832	0.00190578	0.0141458
ENSMUSG00000076646	Ighv2-6-8	3.54953	0.00191315	0.0141872
ENSMUSG00000024597	Slc12a2	0.529637	0.00191487	0.0141902
ENSMUSG00000020849	Ywhae	0.468499	0.00192168	0.0142234
ENSMUSG00000113184	AC125351.1	1.0487	0.00193198	0.0142823
ENSMUSG00000000563	Atp5f1	0.449539	0.00193964	0.0143331
ENSMUSG00000002477	Snrpd1	0.673648	0.00194575	0.0143614
ENSMUSG00000005225	Plekha8	0.828283	0.00194582	0.0143614
ENSMUSG00000002778	Kdelr1	0.699774	0.00194817	0.0143671
ENSMUSG00000013275	Slc41a1	0.552644	0.00195356	0.0143952
ENSMUSG00000034437	Gm9761	0.91817	0.001976	0.0145424
ENSMUSG00000030577	Cd22	0.72103	0.00198581	0.0146022
ENSMUSG00000027248	Pdia3	0.586619	0.00199658	0.0146649
ENSMUSG00000001416	Cct3	0.482376	0.00200284	0.014699
ENSMUSG00000028234	Rps20	0.478636	0.0020109	0.0147522
ENSMUSG00000018651	Tada2a	0.705669	0.00201809	0.0147932
ENSMUSG00000056673	Kdm5d	0.597698	0.00202344	0.0148264
ENSMUSG00000040693	Slco4c1	3.45273	0.00203362	0.0148831
ENSMUSG00000044072	Eml6	0.979674	0.00203848	0.0149126
ENSMUSG00000020780	Srp68	0.602444	0.00204308	0.0149284
ENSMUSG00000041064	Pif1	1.27997	0.00204866	0.0149631
ENSMUSG00000028545	Bend5	0.586618	0.00204947	0.0149631
ENSMUSG00000052477	C130026I21Rik	2.78313	0.00205457	0.0149944
ENSMUSG00000061024	Rrs1	0.701932	0.00205727	0.015008
ENSMUSG00000035403	Crb2	2.18654	0.00206269	0.0150332
ENSMUSG00000017716	Birc5	1.17742	0.00206319	0.0150332
ENSMUSG00000062981	Mrpl42	0.489786	0.00206854	0.0150602
ENSMUSG00000037991	Rmi2	1.23193	0.00207778	0.0151154
ENSMUSG00000019054	Fis1	0.481507	0.00208049	0.0151231
ENSMUSG00000041859	Mcm3	0.800903	0.00208361	0.0151361
ENSMUSG00000018770	Atp5g3	0.627915	0.00208394	0.0151361
ENSMUSG00000020116	Pno1	0.671883	0.00208877	0.0151652
ENSMUSG00000037341	Slc9a7	0.774162	0.00209209	0.0151833
ENSMUSG00000029516	Cit	1.0665	0.00210076	0.015222
ENSMUSG00000020077	Srgn	0.570173	0.00211366	0.0153033
ENSMUSG00000106387	Igkv4-73	2.42003	0.00212626	0.0153763
ENSMUSG00000020922	Lsm12	0.610518	0.00213719	0.0154492
ENSMUSG00000061787	Rps17	0.480151	0.00214325	0.0154868
ENSMUSG00000027171	Prrg4	1.30131	0.0021624	0.0156005
ENSMUSG00000028398	Dmac1	0.504555	0.00216732	0.0156255
ENSMUSG00000098893	Gm17828	1.34592	0.00216757	0.0156255
ENSMUSG00000022508	Bcl6	0.761283	0.00217172	0.0156474
ENSMUSG00000011179	Odc1	0.695738	0.00217232	0.0156474
ENSMUSG00000038241	Cep250	0.664374	0.00217378	0.0156517
ENSMUSG00000020310	Madcam1	0.82883	0.00218447	0.0157101
ENSMUSG00000023089	Ndufa5	0.531759	0.00218608	0.0157155
ENSMUSG00000036295	Lrrn3	1.56474	0.00219254	0.0157496
ENSMUSG00000022338	Eny2	0.65444	0.0021959	0.0157635
ENSMUSG00000087593	Gm16174	1.6297	0.0021962	0.0157635
ENSMUSG00000022218	Tgm1	0.632713	0.00220075	0.0157899
ENSMUSG00000094799	AC125149.4	2.75349	0.00220734	0.015831
ENSMUSG00000067194	Eif1ax	0.496442	0.00222617	0.015929
ENSMUSG00000057497	Fam136a	0.628648	0.00222711	0.015929
ENSMUSG00000070972	Dnajc25	0.984509	0.00222766	0.015929
ENSMUSG00000034206	Polq	1.11274	0.00222798	0.015929
ENSMUSG00000021223	Papln	1.24593	0.00223932	0.0159801
ENSMUSG00000045983	Eif4g1	0.44445	0.0022395	0.0159801
ENSMUSG00000104554	Gm4610	0.875805	0.00224766	0.0160258
ENSMUSG00000031821	Gins2	1.00589	0.0022533	0.0160597
ENSMUSG00000024991	Eif3a	0.432099	0.00227499	0.0162016
ENSMUSG00000095416	Ighv1-12	4.29253	0.0022764	0.0162054
ENSMUSG00000040740	Slc25a34	3.84927	0.00228205	0.0162393
ENSMUSG00000009863	Sdhb	0.483857	0.00228314	0.0162407
ENSMUSG00000040850	Psme4	0.5277	0.00228464	0.016245
ENSMUSG00000013419	Zfp651	0.908686	0.00229731	0.0163224
ENSMUSG00000035067	Xkr6	1.69638	0.00229853	0.0163247
ENSMUSG00000073542	Cep76	0.851044	0.00229946	0.016325
ENSMUSG00000091803	Cox16	0.836329	0.00230274	0.0163419
ENSMUSG00000044674	Fzd1	0.891234	0.00231317	0.0163841
ENSMUSG00000095200	Ighv1-7	2.81935	0.00232141	0.0164284
ENSMUSG00000090553	Snrpe	0.465419	0.00232391	0.0164284
ENSMUSG00000068739	Sars	0.425504	0.00233819	0.0164994
ENSMUSG00000028420	Tmem38b	0.694976	0.00233848	0.0164994
ENSMUSG00000028121	Bcar3	0.635063	0.00235683	0.0166097
ENSMUSG00000075184	F930017D23Rik	2.6501	0.00235994	0.0166251
ENSMUSG00000028179	Cth	2.03353	0.00237044	0.0166863
ENSMUSG00000022698	Naa50	0.492528	0.00237333	0.0166935
ENSMUSG00000037979	Ccdc92	0.795234	0.00237363	0.0166935
ENSMUSG00000112963	Gm6093	4.52947	0.00237976	0.0167196
ENSMUSG00000076577	Igkv8-30	2.62698	0.00238627	0.016759
ENSMUSG00000004642	Slbp	0.610488	0.00238739	0.0167603
ENSMUSG00000056737	Capg	0.445725	0.00239934	0.0168378
ENSMUSG00000021948	Prkcd	0.465981	0.00240624	0.0168668
ENSMUSG00000019158	Tmem160	0.882543	0.00241462	0.0169063
ENSMUSG00000057788	Ddx49	0.500438	0.00241466	0.0169063
ENSMUSG00000033060	Lmo7	1.08293	0.0024327	0.0170261
ENSMUSG00000026669	Mcm10	1.30163	0.00243568	0.01704
ENSMUSG00000076937	Iglc2	0.779481	0.00243655	0.01704
ENSMUSG00000102901	Ighv5-1	4.94987	0.00243819	0.0170449
ENSMUSG00000041920	Slc16a6	0.502857	0.00245407	0.0171363
ENSMUSG00000020766	Galk1	0.907746	0.0024708	0.0172268
ENSMUSG00000052825	Gm9892	0.761189	0.00248214	0.0172861
ENSMUSG00000041219	Arhgap11a	0.825258	0.00248793	0.0173163
ENSMUSG00000020375	Rufy1	0.536438	0.00248838	0.0173163
ENSMUSG00000015461	Atf6b	0.588759	0.00248966	0.0173186
ENSMUSG00000021196	Pfkp	0.580691	0.00249615	0.0173571
ENSMUSG00000086922	Gm13835	0.562824	0.0025061	0.0173906
ENSMUSG00000021218	Gdi2	0.460316	0.00250667	0.0173906
ENSMUSG00000032096	Arcn1	0.539999	0.00251198	0.0174076
ENSMUSG00000059708	Akap17b	0.839408	0.00251511	0.0174226
ENSMUSG00000086600	C030005K06Rik	1.99098	0.0025264	0.0174942
ENSMUSG00000020022	Ndufa12	1.03996	0.0025309	0.0175187
ENSMUSG00000004931	Apba3	0.587704	0.00253971	0.017573
ENSMUSG00000037149	Ddx1	0.490573	0.00254509	0.0176036
ENSMUSG00000040592	Cd79b	0.595673	0.00257914	0.0177987
ENSMUSG00000021486	Prelid1	0.530524	0.00258012	0.0177987
ENSMUSG00000029253	Cenpc1	0.701964	0.00258169	0.0178028
ENSMUSG00000028961	Pgd	0.476767	0.00259047	0.0178499
ENSMUSG00000099764	Rps10-ps2	0.421695	0.00261905	0.0180333
ENSMUSG00000028212	Ccne2	1.09649	0.00265144	0.0182219
ENSMUSG00000114277	Gm48583	1.19206	0.00267146	0.0183388
ENSMUSG00000036427	Gpi1	0.432707	0.00267507	0.0183498
ENSMUSG00000025330	Padi4	1.73766	0.00268077	0.018382
ENSMUSG00000021877	Arf4	0.572926	0.00268384	0.0183961
ENSMUSG00000101751	Gm2427	2.45751	0.00269651	0.0184691
ENSMUSG00000029621	Arpc1a	0.493244	0.00270492	0.0185059
ENSMUSG00000036599	Chst12	0.683716	0.00271315	0.0185433
ENSMUSG00000032174	Icam5	1.72698	0.00272429	0.0186024
ENSMUSG00000035683	Melk	1.22375	0.00272513	0.0186024
ENSMUSG00000062580	Timm17a	0.515753	0.00272864	0.0186193
ENSMUSG00000032437	Stt3b	0.509757	0.00275268	0.0187694
ENSMUSG00000058603	Rpl28-ps1	0.545513	0.00275795	0.0187983
ENSMUSG00000029534	St7	0.734678	0.00276043	0.0188082
ENSMUSG00000024338	Psmb8	0.476038	0.00276356	0.0188155
ENSMUSG00000029649	Pomp	0.4583	0.00277104	0.0188485
ENSMUSG00000025817	Nudt5	0.51911	0.00278206	0.0189064
ENSMUSG00000018470	Kcnab3	1.88483	0.00280474	0.0190533
ENSMUSG00000097131	D230017M19Rik	1.14758	0.00281659	0.0191266
ENSMUSG00000041231	Ublcp1	0.610808	0.00282493	0.019169
ENSMUSG00000075232	Amd1	0.580931	0.00283211	0.0192054
ENSMUSG00000018286	Psmb6	0.504911	0.00283247	0.0192054
ENSMUSG00000024085	Man2a1	0.615433	0.00284983	0.0193021
ENSMUSG00000066637	Ttc32	0.671559	0.00285433	0.019322
ENSMUSG00000028156	Eif4e	0.456065	0.00285488	0.019322
ENSMUSG00000025758	Plk4	0.933464	0.00286859	0.01939
ENSMUSG00000030254	Rad18	0.735097	0.002869	0.01939
ENSMUSG00000051498	Tlr6	0.865027	0.00287018	0.01939
ENSMUSG00000006998	Psmd2	0.436783	0.00287024	0.01939
ENSMUSG00000010021	Kif19a	1.13105	0.00287617	0.0194229
ENSMUSG00000028479	Gne	0.53107	0.00289577	0.0195218
ENSMUSG00000064360	mt-Nd3	1.10437	0.00289798	0.0195218
ENSMUSG00000037621	Atoh8	1.31597	0.0028983	0.0195218
ENSMUSG00000027746	Ufm1	0.664218	0.00290782	0.0195427
ENSMUSG00000039232	Stx11	0.553075	0.00291642	0.0195933
ENSMUSG00000113902	Ndufb1-ps	0.603961	0.0029233	0.0196146
ENSMUSG00000067995	Gtf2f2	0.607651	0.00292411	0.0196146
ENSMUSG00000031939	Taf1d	0.490102	0.00292496	0.0196146
ENSMUSG00000020267	Hint1	0.468817	0.00294564	0.0197244
ENSMUSG00000022422	Dscc1	0.96584	0.00294919	0.0197409
ENSMUSG00000026377	Nifk	0.516197	0.00296398	0.0198253
ENSMUSG00000020708	Psmc5	0.42955	0.00297974	0.0198951
ENSMUSG00000036983	Tfb1m	0.94896	0.00297986	0.0198951
ENSMUSG00000039221	Rpl22l1	0.584155	0.00298225	0.0198966
ENSMUSG00000018669	Cdk5rap3	0.609316	0.00298764	0.0199252
ENSMUSG00000031967	Afg3l1	0.460625	0.00298982	0.0199325
ENSMUSG00000004929	Thop1	0.660449	0.00299231	0.0199418
ENSMUSG00000027714	Exosc9	0.579182	0.00302905	0.0201646
ENSMUSG00000021047	Nova1	1.17649	0.00305316	0.0203103
ENSMUSG00000015671	Psma2	0.484852	0.00306735	0.0203899
ENSMUSG00000058773	Hist1h1b	3.16267	0.00308069	0.020471
ENSMUSG00000024181	Mrpl28	0.520363	0.00310006	0.0205848
ENSMUSG00000021508	Cxcl14	1.92897	0.00311225	0.0206517
ENSMUSG00000042106	Inka1	0.928296	0.0031124	0.0206517
ENSMUSG00000007594	Hapln4	4.20305	0.00312722	0.020735
ENSMUSG00000029915	Clec5a	1.11725	0.0031383	0.0207934
ENSMUSG00000024683	Mrpl16	0.657235	0.00314525	0.0208165
ENSMUSG00000020088	Sar1a	0.55464	0.0031521	0.020847
ENSMUSG00000024598	Fbn2	0.950914	0.0031665	0.0209207
ENSMUSG00000033825	Tpsb2	1.62802	0.00316668	0.0209207
ENSMUSG00000050914	Ankrd37	0.711117	0.00317237	0.0209507
ENSMUSG00000020372	Rack1	0.391966	0.00320019	0.0210887
ENSMUSG00000002835	Chaf1a	1.13141	0.00320281	0.0210983
ENSMUSG00000039703	Nploc4	0.527292	0.00321219	0.0211449
ENSMUSG00000038462	Uqcrfs1	0.514817	0.00322957	0.0212364
ENSMUSG00000022956	Atp5o	0.569785	0.00323718	0.0212787
ENSMUSG00000078941	Ak6	0.70586	0.00324578	0.0213166
ENSMUSG00000057322	Rpl38	0.556143	0.00324645	0.0213166
ENSMUSG00000049760	2410015M20Rik	0.473928	0.00325086	0.021338
ENSMUSG00000072889	Nfxl1	0.915889	0.00325685	0.0213696
ENSMUSG00000025395	Prim1	0.834593	0.00328341	0.0215206
ENSMUSG00000002718	Cse1l	0.610453	0.00329051	0.0215594
ENSMUSG00000052962	Mrpl35	0.593821	0.00329276	0.0215664
ENSMUSG00000042766	Trim46	0.854936	0.00329472	0.0215715
ENSMUSG00000069083	Gm10259	1.74152	0.00331309	0.0216686
ENSMUSG00000027469	Tpx2	1.12001	0.00332216	0.0217123
ENSMUSG00000006095	Tbcb	0.486421	0.00332975	0.0217464
ENSMUSG00000039682	Lap3	0.484216	0.00337077	0.0219985
ENSMUSG00000030008	Pradc1	0.67666	0.00338359	0.0220743
ENSMUSG00000031490	Eif4ebp1	0.683259	0.00339392	0.0221338
ENSMUSG00000032845	Alpk2	1.32722	0.00340114	0.0221682
ENSMUSG00000030835	Nomo1	0.683069	0.00343883	0.0223867
ENSMUSG00000013662	Atad1	0.489725	0.00345624	0.022476
ENSMUSG00000044453	Ffar1	0.811913	0.00345753	0.0224764
ENSMUSG00000040084	Bub1b	1.06778	0.00348502	0.0226309
ENSMUSG00000029267	Mtf2	0.654315	0.00348905	0.0226491
ENSMUSG00000026274	Pask	1.16897	0.00349661	0.0226901
ENSMUSG00000102524	Ighv1-2	2.5507	0.00350791	0.0227456
ENSMUSG00000074673	Ttll9	2.10625	0.00351075	0.0227495
ENSMUSG00000038943	Prc1	1.22181	0.00352593	0.0228317
ENSMUSG00000030410	Dmwd	0.569713	0.00352748	0.0228336
ENSMUSG00000029482	Aacs	0.496062	0.00353897	0.0228802
ENSMUSG00000074813	Gm14005	1.04398	0.00353968	0.0228802
ENSMUSG00000051499	Zfp786	2.02913	0.00354235	0.0228893
ENSMUSG00000021932	Rnaseh2b	0.693419	0.00356827	0.0230486
ENSMUSG00000020656	Grhl1	0.967629	0.00357964	0.0230976
ENSMUSG00000097711	Gm5523	3.624	0.00358523	0.0231173
ENSMUSG00000096478	Trav9d-1	2.41159	0.00359931	0.0231918
ENSMUSG00000008892	Vdac3	0.484608	0.003612	0.0232326
ENSMUSG00000095210	Ighv5-9-1	3.27416	0.00361471	0.0232418
ENSMUSG00000048429	Timm29	0.601834	0.0036949	0.023699
ENSMUSG00000070282	3000002C10Rik	0.940861	0.00370105	0.0237301
ENSMUSG00000026709	Dars2	0.582673	0.00372895	0.0238839
ENSMUSG00000032123	Dpagt1	0.574246	0.003749	0.0239786
ENSMUSG00000020493	Prr11	1.06678	0.00375948	0.0240288
ENSMUSG00000090192	Gm16556	2.7064	0.00378305	0.0241626
ENSMUSG00000048007	Timm8a1	0.683961	0.00379023	0.0241831
ENSMUSG00000020739	Nup85	0.446865	0.00379241	0.0241885
ENSMUSG00000099875	Rbm3-ps	1.06849	0.00379733	0.024211
ENSMUSG00000030647	Ndufc2	0.700527	0.00380477	0.0242378
ENSMUSG00000051703	Tmem198	1.12368	0.00381208	0.0242705
ENSMUSG00000063316	Rpl27	0.41018	0.00381876	0.0242972
ENSMUSG00000046062	Ppp1r15b	0.51475	0.00382012	0.0242974
ENSMUSG00000037161	Mgarp	2.56347	0.00383487	0.0243742
ENSMUSG00000030881	Arfip2	0.514498	0.00383665	0.0243771
ENSMUSG00000028683	Eif2b3	0.623561	0.00383857	0.0243801
ENSMUSG00000097254	C430042M11Rik	1.01496	0.00386067	0.0244786
ENSMUSG00000040749	Siah1b	0.826729	0.0038871	0.0246205
ENSMUSG00000113061	Gm11361	0.680899	0.00390204	0.0246724
ENSMUSG00000032737	Inppl1	0.60675	0.00390505	0.0246829
ENSMUSG00000027288	Zfp106	0.428852	0.00393114	0.0248004
ENSMUSG00000039891	Txlnb	1.41673	0.00397409	0.0250413
ENSMUSG00000029147	Ppm1g	0.414258	0.00397934	0.0250657
ENSMUSG00000015702	Anxa9	1.19693	0.00401379	0.0252392
ENSMUSG00000058355	Abce1	0.457101	0.00402419	0.0252872
ENSMUSG00000024052	Lpin2	0.459145	0.00402947	0.0253117
ENSMUSG00000020910	Adprm	0.498733	0.00403801	0.0253566
ENSMUSG00000028885	Smpdl3b	1.19893	0.00404006	0.0253608
ENSMUSG00000020142	Slc1a4	1.10542	0.00404878	0.0254067
ENSMUSG00000009292	Trpm2	0.739109	0.00408429	0.0256032
ENSMUSG00000021270	Hsp90aa1	0.759667	0.00408778	0.0256044
ENSMUSG00000022706	Mrpl40	0.530852	0.00408858	0.0256044
ENSMUSG00000068129	Cst7	0.640753	0.00408869	0.0256044
ENSMUSG00000034906	Ncaph	1.12804	0.00409575	0.0256311
ENSMUSG00000028848	Gpn2	0.525136	0.00409753	0.0256334
ENSMUSG00000027663	Zmat3	0.548601	0.00410395	0.0256551
ENSMUSG00000036537	Rnf113a1	0.799331	0.00410521	0.0256551
ENSMUSG00000020224	Llph	0.441242	0.00411281	0.0256938
ENSMUSG00000070319	Eif3g	0.515445	0.00411469	0.0256939
ENSMUSG00000029211	Gabra4	4.15736	0.00411563	0.0256939
ENSMUSG00000044350	Lacc1	0.566522	0.00413281	0.0257923
ENSMUSG00000025016	Tm9sf3	0.454271	0.00413796	0.0258068
ENSMUSG00000022385	Gtse1	1.06631	0.00415817	0.0259151
ENSMUSG00000039168	Dap	0.476357	0.00418947	0.0260747
ENSMUSG00000033845	Mrpl15	0.512319	0.00419829	0.0261206
ENSMUSG00000032604	Qars	0.39756	0.0042226	0.026254
ENSMUSG00000058173	Smco4	0.589662	0.00424667	0.0263767
ENSMUSG00000039781	Cep131	0.70908	0.00427163	0.0264957
ENSMUSG00000032301	Psma4	0.486061	0.00427898	0.0265323
ENSMUSG00000103966	Gm37120	2.77985	0.00428599	0.0265577
ENSMUSG00000008450	Nutf2	0.558764	0.00429912	0.0266255
ENSMUSG00000050957	Insl6	0.90778	0.00429984	0.0266255
ENSMUSG00000073538	E330020D12Rik	0.590936	0.00434321	0.0268667
ENSMUSG00000085786	Gm15987	0.813269	0.00437584	0.0270594
ENSMUSG00000040594	Ranbp17	1.82907	0.004387	0.0271143
ENSMUSG00000047534	Mis18bp1	1.23712	0.00439405	0.0271353
ENSMUSG00000029247	Paics	0.474834	0.00440418	0.0271795
ENSMUSG00000042541	Sem1	0.556208	0.00445407	0.0274225
ENSMUSG00000030304	Ergic2	0.569565	0.00446984	0.0275103
ENSMUSG00000035351	Nup37	0.771045	0.00448433	0.0275659
ENSMUSG00000070462	Tlnrd1	0.668786	0.00448492	0.0275659
ENSMUSG00000005510	Ndufs3	0.537338	0.00449953	0.0276372
ENSMUSG00000026095	Asnsd1	0.601846	0.00453607	0.0278242
ENSMUSG00000027490	E2f1	0.856348	0.00454801	0.027888
ENSMUSG00000037851	Iars	0.49121	0.00457492	0.0280342
ENSMUSG00000048076	Arf1	0.415973	0.00458587	0.0280731
ENSMUSG00000026779	Mastl	1.24713	0.00460304	0.0281687
ENSMUSG00000005339	Fcer1a	2.5123	0.00462181	0.0282742
ENSMUSG00000103297	Ighv3-2	2.45325	0.00462704	0.0282811
ENSMUSG00000000295	Hddc2	0.632121	0.00462712	0.0282811
ENSMUSG00000020496	Rnf187	0.65666	0.00466228	0.0284835
ENSMUSG00000057278	Snrpg	0.548534	0.00467108	0.0285087
ENSMUSG00000024590	Lmnb1	0.943632	0.00467897	0.0285378
ENSMUSG00000010406	Mrpl52	0.498192	0.00468517	0.0285661
ENSMUSG00000027810	Eif2a	0.429722	0.00470468	0.0286638
ENSMUSG00000031953	Tmem170	0.824374	0.00470746	0.0286638
ENSMUSG00000074529	Zfp972	2.51442	0.00471415	0.0286949
ENSMUSG00000030978	Rrm1	0.870565	0.00474503	0.028854
ENSMUSG00000027496	Aurka	1.08982	0.00476097	0.0289413
ENSMUSG00000028851	Nudc	0.423443	0.00477085	0.0289917
ENSMUSG00000089929	Bcl2a1b	0.721444	0.0047873	0.0290723
ENSMUSG00000026039	Sgo2a	1.22321	0.00479478	0.0291081
ENSMUSG00000061068	Mcpt4	1.25049	0.00480531	0.0291526
ENSMUSG00000002658	Gtf2f1	0.476848	0.00481405	0.02919
ENSMUSG00000054716	Zfp771	0.651967	0.00481467	0.02919
ENSMUSG00000048538	Gm9826	1.34846	0.00482177	0.0292234
ENSMUSG00000055895	Oosp2	2.9579	0.00484052	0.0293264
ENSMUSG00000090164	BC035044	0.798047	0.00487072	0.0294712
ENSMUSG00000032177	Pde4a	0.626938	0.00489949	0.0296256
ENSMUSG00000038540	Tmc3	1.72953	0.00492628	0.0297482
ENSMUSG00000040046	Tph1	3.26762	0.00493152	0.0297602
ENSMUSG00000022673	Mcm4	0.637094	0.00493505	0.0297717
ENSMUSG00000047757	Fancb	0.791086	0.00494166	0.0297918
ENSMUSG00000046711	Hmga1	0.733541	0.00498112	0.0299877
ENSMUSG00000045551	Fpr1	2.76616	0.00498235	0.0299877
ENSMUSG00000096498	Ighv2-5	3.10043	0.00500244	0.0300987
ENSMUSG00000031201	Brcc3	0.523137	0.00502213	0.0301774
ENSMUSG00000048109	Rbm15	0.436382	0.00503581	0.0302397
ENSMUSG00000094088	Ighv1-64	3.29497	0.0050475	0.0302601
ENSMUSG00000024309	Pfdn6	0.552885	0.00506992	0.0303746
ENSMUSG00000046591	Ticrr	1.23372	0.00508496	0.0304539
ENSMUSG00000026822	Lcn2	3.6023	0.00508649	0.0304539
ENSMUSG00000004100	Ppan	0.526674	0.00509443	0.0304815
ENSMUSG00000040978	Gm11992	3.33956	0.00510555	0.0305295
ENSMUSG00000022503	Nubp1	0.481011	0.0051127	0.0305424
ENSMUSG00000026180	Cxcr2	0.906712	0.00511298	0.0305424
ENSMUSG00000004897	Hdgf	0.468914	0.00512653	0.0306134
ENSMUSG00000055184	Fam72a	1.03058	0.00513444	0.0306506
ENSMUSG00000054206	Gzmm	1.59727	0.00515962	0.0307708
ENSMUSG00000004996	Mri1	0.555706	0.00517195	0.0308242
ENSMUSG00000079597	Gm5483	4.89758	0.00518789	0.0308984
ENSMUSG00000091478	Gm10039	0.570725	0.00518949	0.0308984
ENSMUSG00000078636	Gm7336	1.43462	0.00519543	0.0309187
ENSMUSG00000020389	Cdkl3	0.922235	0.00521225	0.0309935
ENSMUSG00000035311	Gnptab	0.467237	0.00523535	0.0311005
ENSMUSG00000071662	Polr2g	0.476369	0.00523899	0.031112
ENSMUSG00000051255	Gm6563	0.617639	0.00526438	0.0312527
ENSMUSG00000026083	Eif5b	0.469819	0.00528142	0.0313335
ENSMUSG00000086443	4933421A08Rik	2.79974	0.00528611	0.0313409
ENSMUSG00000016256	Ctsz	0.574475	0.00529062	0.0313575
ENSMUSG00000030452	Nipa2	0.511171	0.00532842	0.0315304
ENSMUSG00000067148	Polr1c	0.428182	0.00535081	0.0316424
ENSMUSG00000085037	4933421O10Rik	0.754697	0.00540267	0.0319001
ENSMUSG00000024053	Emilin2	1.13467	0.00540487	0.0319001
ENSMUSG00000082935	Gm7658	0.862401	0.00540747	0.0319051
ENSMUSG00000092074	Dynlt1a	1.12644	0.00542325	0.0319879
ENSMUSG00000078681	Tm2d3	0.524301	0.00542932	0.0320134
ENSMUSG00000044533	Rps2	0.472634	0.00545262	0.032101
ENSMUSG00000032939	Nup93	0.464405	0.00545297	0.032101
ENSMUSG00000038555	Reep2	1.07307	0.00545796	0.0321097
ENSMUSG00000003235	Eif2b5	0.41344	0.00546316	0.0321299
ENSMUSG00000031555	Adam9	0.636073	0.00547176	0.0321701
ENSMUSG00000017737	Mmp9	1.27271	0.00547489	0.0321782
ENSMUSG00000116657	AC127341.3	1.32549	0.00548796	0.0322439
ENSMUSG00000034023	Fancd2	1.10693	0.00549137	0.0322439
ENSMUSG00000055839	Elob	0.430385	0.00550816	0.0323321
ENSMUSG00000052760	A630001G21Rik	0.51971	0.00552105	0.0323974
ENSMUSG00000103873	Ighv1-38	2.35082	0.00553453	0.032466
ENSMUSG00000019302	Atp6v0a1	0.522459	0.00558385	0.0327134
ENSMUSG00000043531	Sorcs1	1.71792	0.00559102	0.0327344
ENSMUSG00000087266	Gm15991	1.2073	0.0056642	0.0330837
ENSMUSG00000061518	Cox5b	0.468949	0.00568295	0.0331759
ENSMUSG00000019923	Zwint	0.449525	0.00568888	0.0331874
ENSMUSG00000032501	Trib1	0.683395	0.00571002	0.0332923
ENSMUSG00000030738	Eif3c	0.392536	0.00571612	0.0333173
ENSMUSG00000027176	Cstf3	0.447826	0.00573531	0.0334185
ENSMUSG00000092216	Gm19345	0.897199	0.00575175	0.0335036
ENSMUSG00000054312	Mrps21	0.433733	0.00575398	0.0335059
ENSMUSG00000003541	Ier3	0.722883	0.00576008	0.0335307
ENSMUSG00000021916	Glt8d1	0.622991	0.00576388	0.0335421
ENSMUSG00000020526	Znhit3	0.689802	0.0057729	0.0335641
ENSMUSG00000030793	Pycard	0.509923	0.00577317	0.0335641
ENSMUSG00000026196	Bard1	0.900821	0.00580131	0.0337063
ENSMUSG00000030109	Slc6a12	2.08956	0.0058174	0.033789
ENSMUSG00000028436	Dcaf12	0.479784	0.00583271	0.0338564
ENSMUSG00000029394	Cdk2ap1	0.548687	0.00584016	0.0338806
ENSMUSG00000058258	Idi1	0.705872	0.00584058	0.0338806
ENSMUSG00000020163	Uqcr11	0.648401	0.00587635	0.0340556
ENSMUSG00000029196	Tada2b	0.51098	0.00588108	0.0340629
ENSMUSG00000036751	Cox6b1	0.451281	0.00593739	0.034364
ENSMUSG00000022797	Tfrc	0.497442	0.0059382	0.034364
ENSMUSG00000061479	Snrpa	0.519468	0.00593896	0.034364
ENSMUSG00000000903	Vpreb3	0.805579	0.00594429	0.0343839
ENSMUSG00000024833	Pola2	0.524617	0.0059752	0.034508
ENSMUSG00000025613	Cct8	0.43446	0.0060432	0.0348787
ENSMUSG00000030870	Ubfd1	0.42249	0.0060541	0.0349224
ENSMUSG00000026245	Farsb	0.428628	0.00605539	0.0349224
ENSMUSG00000027787	Nmd3	0.451011	0.00611651	0.0352461
ENSMUSG00000053819	Camk2d	0.499343	0.00612109	0.0352614
ENSMUSG00000076572	Igkv18-36	3.38928	0.00612588	0.0352779
ENSMUSG00000063412	Gm10131	0.780712	0.00613295	0.0353075
ENSMUSG00000002870	Mcm2	0.795445	0.00617326	0.0354948
ENSMUSG00000044627	Swi5	0.417646	0.00618846	0.0355598
ENSMUSG00000012848	Rps5	0.41992	0.00621197	0.035648
ENSMUSG00000075602	Ly6a	0.905078	0.00621467	0.035648
ENSMUSG00000026393	Nek7	0.542102	0.00622852	0.0357114
ENSMUSG00000115680	Gm35167	3.1268	0.00623354	0.0357289
ENSMUSG00000020952	Scfd1	0.522494	0.00625153	0.0358208
ENSMUSG00000094134	Ighv5-15	2.77258	0.00628175	0.0359692
ENSMUSG00000024902	Mrpl11	0.449502	0.00630102	0.0360028
ENSMUSG00000041491	Cep78	0.616267	0.00631138	0.0360506
ENSMUSG00000033020	Polr2f	0.583914	0.00631617	0.0360668
ENSMUSG00000034329	Brip1	1.03743	0.00633839	0.0361823
ENSMUSG00000035027	Map2k2	0.542716	0.00635478	0.0362532
ENSMUSG00000048351	Coa7	0.710767	0.00636107	0.0362777
ENSMUSG00000032698	Lmo2	0.485604	0.00640127	0.0364842
ENSMUSG00000075031	Hist1h2bb	2.49679	0.00641376	0.036544
ENSMUSG00000021759	Plpp1	0.705066	0.00642262	0.0365831
ENSMUSG00000006589	Aprt	0.472459	0.00643933	0.0366554
ENSMUSG00000040688	Tbl3	0.534343	0.00644968	0.0366954
ENSMUSG00000048416	Mlf1	2.1736	0.00647927	0.0368316
ENSMUSG00000026134	Prim2	0.699011	0.00648037	0.0368316
ENSMUSG00000057572	Zbtb8os	0.462142	0.00648482	0.0368455
ENSMUSG00000063882	Uqcrh	0.453199	0.00650529	0.0369388
ENSMUSG00000055302	Mrfap1	0.422484	0.00651037	0.0369447
ENSMUSG00000046034	Otulin	0.531701	0.00651464	0.0369575
ENSMUSG00000025794	Rpl14	0.456203	0.0065419	0.0370634
ENSMUSG00000024726	Carnmt1	0.599135	0.00654346	0.0370634
ENSMUSG00000074580	4931440P22Rik	1.08557	0.00655958	0.0371202
ENSMUSG00000027006	Dnajc10	0.442685	0.0065673	0.0371524
ENSMUSG00000027342	Pcna	0.70511	0.00657069	0.03716
ENSMUSG00000016554	Eif3d	0.444856	0.00659408	0.0372807
ENSMUSG00000021624	Cd180	0.855929	0.00663953	0.0375145
ENSMUSG00000038975	Rabggtb	0.427862	0.00665562	0.0375821
ENSMUSG00000020802	Ube2o	0.569963	0.00667228	0.0376645
ENSMUSG00000062203	Gspt1	0.416095	0.00668231	0.0377028
ENSMUSG00000067274	Rplp0	0.386987	0.00668318	0.0377028
ENSMUSG00000020706	Ftsj3	0.410712	0.00669082	0.0377343
ENSMUSG00000098188	Sowahc	0.629989	0.00671857	0.0378791
ENSMUSG00000022225	Cma1	1.39998	0.00674304	0.0379883
ENSMUSG00000084349	Rpl3-ps1	0.456489	0.00679257	0.038202
ENSMUSG00000079555	Haus3	0.469456	0.0067964	0.0382117
ENSMUSG00000026229	Psmd1	0.501964	0.00680116	0.0382267
ENSMUSG00000031400	G6pdx	0.580542	0.00682403	0.0383199
ENSMUSG00000029404	Arl6ip4	0.559082	0.00685322	0.0384365
ENSMUSG00000009549	Srp14	0.474236	0.00688337	0.0385938
ENSMUSG00000057863	Rpl36	0.420226	0.00689119	0.0386258
ENSMUSG00000074006	Omp	1.29777	0.00691636	0.0387431
ENSMUSG00000026174	Cnot9	0.449979	0.00693839	0.0388427
ENSMUSG00000035297	Cops4	0.427608	0.00697611	0.0390299
ENSMUSG00000020962	Gtf2a1	0.634261	0.00698604	0.0390735
ENSMUSG00000041556	Fbxo2	1.40406	0.00706795	0.0394953
ENSMUSG00000024664	Fads3	0.899108	0.00711721	0.0396978
ENSMUSG00000040952	Rps19	0.466004	0.0071342	0.0397682
ENSMUSG00000041453	Rpl21	0.60929	0.00717173	0.0399258
ENSMUSG00000030203	Dusp16	0.558882	0.00717339	0.0399258
ENSMUSG00000086841	2410006H16Rik	0.50147	0.0071836	0.0399461
ENSMUSG00000083327	Vcp-rs	0.608957	0.00718743	0.0399552
ENSMUSG00000111875	Gm5425	1.14336	0.0071897	0.0399557
ENSMUSG00000042817	Flt3	0.566424	0.00720527	0.0400057
ENSMUSG00000024941	Scyl1	0.422457	0.00721509	0.0400359
ENSMUSG00000020430	Pes1	0.384244	0.00723784	0.0401134
ENSMUSG00000068184	Ndufaf2	0.659707	0.00724836	0.0401499
ENSMUSG00000020737	Jpt1	0.423465	0.00725434	0.0401561
ENSMUSG00000009566	Fpgs	0.63427	0.00726442	0.0401875
ENSMUSG00000093424	6330562C20Rik	1.69753	0.00727393	0.0402158
ENSMUSG00000059182	Skap2	0.499582	0.00728641	0.0402604
ENSMUSG00000029049	Morn1	0.839344	0.00732474	0.04046
ENSMUSG00000072623	Zfp9	1.20681	0.0073327	0.0404916
ENSMUSG00000015340	Cybb	0.546325	0.00736191	0.0406284
ENSMUSG00000028702	Rad54l	0.928646	0.00736508	0.0406336
ENSMUSG00000009013	Dynll1	0.414501	0.00744114	0.0409666
ENSMUSG00000029603	Dtx1	0.625712	0.0074471	0.0409871
ENSMUSG00000033970	Rfc3	0.62089	0.00745552	0.0410088
ENSMUSG00000023004	Tuba1b	0.585582	0.00749515	0.0412019
ENSMUSG00000053063	Clec12a	0.932633	0.0075153	0.0412878
ENSMUSG00000033813	Tcea1	0.613669	0.00752533	0.0413292
ENSMUSG00000035960	Apex1	0.731419	0.00752878	0.0413292
ENSMUSG00000039046	Usp6nl	0.448343	0.00752962	0.0413292
ENSMUSG00000037313	Tacc3	0.941043	0.00754305	0.0413816
ENSMUSG00000045302	Preb	0.565715	0.00756247	0.0414597
ENSMUSG00000030879	Mrpl17	0.463314	0.00758286	0.0415505
ENSMUSG00000004500	Zfp324	0.658661	0.00758359	0.0415505
ENSMUSG00000021384	Susd3	0.530087	0.00759621	0.0416
ENSMUSG00000020018	Snrpf	0.742312	0.00759754	0.0416
ENSMUSG00000028933	Xrcc2	0.662399	0.00759946	0.0416
ENSMUSG00000093726	Gm20667	1.47449	0.00762015	0.0417008
ENSMUSG00000059363	Fxn	0.65196	0.00762473	0.0417134
ENSMUSG00000011267	Zfp296	0.831555	0.00763048	0.0417241
ENSMUSG00000021905	Dph3	0.529492	0.00763126	0.0417241
ENSMUSG00000059422	Gm8116	0.717088	0.00764512	0.0417874
ENSMUSG00000015542	Nat9	0.600922	0.00765684	0.0418389
ENSMUSG00000092086	Gm6793	0.572229	0.0076602	0.0418447
ENSMUSG00000024737	Slc15a3	0.531229	0.00766624	0.0418652
ENSMUSG00000041143	Tmco4	0.443776	0.00769225	0.0419822
ENSMUSG00000101223	4930568A12Rik	1.18712	0.00771252	0.0420676
ENSMUSG00000110545	Gm7730	0.744681	0.00773836	0.0421834
ENSMUSG00000055435	Maf	0.538375	0.00776498	0.042278
ENSMUSG00000027203	Dut	0.785608	0.00779796	0.0424197
ENSMUSG00000029560	Snx8	0.521343	0.00780721	0.0424574
ENSMUSG00000021595	Nsun2	0.391469	0.00781744	0.0424835
ENSMUSG00000025144	Cenpx	0.467296	0.00781899	0.0424835
ENSMUSG00000041057	Wdr43	0.425064	0.00782731	0.0424908
ENSMUSG00000043061	Tmem18	0.443582	0.00784734	0.0425742
ENSMUSG00000028312	Smc2	0.739048	0.00788808	0.0427698
ENSMUSG00000026153	Fam135a	0.791413	0.00789252	0.0427812
ENSMUSG00000078652	Psme3	0.40201	0.00789523	0.0427812
ENSMUSG00000020755	Sap30bp	0.416065	0.00790356	0.0428005
ENSMUSG00000015745	Plekho1	0.477651	0.00790545	0.0428005
ENSMUSG00000090726	Gm17421	3.97401	0.00791862	0.0428219
ENSMUSG00000028351	Brinp1	1.41894	0.00794125	0.0428926
ENSMUSG00000116637	AC154540.2	10.3704	0.00795067	0.0429308
ENSMUSG00000020534	Shmt1	0.674868	0.00798441	0.0430704
ENSMUSG00000096959	4930509G22Rik	1.7907	0.00798595	0.0430704
ENSMUSG00000071076	Jund	0.71235	0.00799383	0.0430868
ENSMUSG00000027454	Gins1	1.00818	0.00799607	0.0430868
ENSMUSG00000069873	4930438A08Rik	3.96827	0.00800786	0.0431376
ENSMUSG00000032399	Rpl4	0.396632	0.0080646	0.0433713
ENSMUSG00000025630	Hprt	0.471936	0.00808645	0.0434584
ENSMUSG00000049122	Frmd3	3.33634	0.00818299	0.043874
ENSMUSG00000019791	Hint3	0.575942	0.00818539	0.043874
ENSMUSG00000023940	Sgo1	1.22992	0.00818839	0.0438772
ENSMUSG00000028999	Rint1	0.525106	0.00819597	0.0438848
ENSMUSG00000030417	Pdcd5	0.441537	0.00819702	0.0438848
ENSMUSG00000025027	Xpnpep1	0.411721	0.00822273	0.0440095
ENSMUSG00000031954	Cfdp1	0.421774	0.00824009	0.0440621
ENSMUSG00000027353	Mcm8	0.866495	0.00824219	0.0440621
ENSMUSG00000041459	Tardbp	0.363703	0.00825423	0.0441006
ENSMUSG00000033182	Kbtbd12	2.01515	0.0082701	0.0441725
ENSMUSG00000074476	Spc24	1.13572	0.00832166	0.044396
ENSMUSG00000010517	Faf1	0.482574	0.00839778	0.0447628
ENSMUSG00000027115	Kif18a	1.12914	0.00843729	0.0448941
ENSMUSG00000020477	Mrps24	0.508191	0.00843962	0.0448941
ENSMUSG00000020611	Gna13	0.397558	0.00846953	0.0450402
ENSMUSG00000066315	Gm12918	0.654559	0.00848995	0.0451074
ENSMUSG00000079641	Rpl39	0.424192	0.008497	0.0451074
ENSMUSG00000040466	Blvrb	0.664493	0.00857353	0.045395
ENSMUSG00000046876	Atxn1	0.486904	0.00858598	0.0454346
ENSMUSG00000028700	Pomgnt1	0.432202	0.00859006	0.0454423
ENSMUSG00000045795	Whamm	0.493093	0.00859242	0.0454423
ENSMUSG00000032518	Rpsa	0.395515	0.0086016	0.0454645
ENSMUSG00000031756	Cenpn	0.998488	0.00860971	0.0454942
ENSMUSG00000078532	Nkain1	2.60157	0.00863029	0.0455698
ENSMUSG00000032381	Fam96a	0.434298	0.00871973	0.0459559
ENSMUSG00000076536	Igkv4-86	1.38556	0.00873194	0.046007
ENSMUSG00000078249	Hmga1b	0.794119	0.00878599	0.0462206
ENSMUSG00000054905	Stfa3	2.77158	0.00878766	0.0462206
ENSMUSG00000023393	Slc17a9	0.628477	0.00879214	0.0462284
ENSMUSG00000027108	Ola1	0.476426	0.0087942	0.0462284
ENSMUSG00000020788	Atp2a3	0.512023	0.00879771	0.0462335
ENSMUSG00000083161	Gm11427	0.747881	0.00883137	0.0463971
ENSMUSG00000027937	Jtb	0.46984	0.00884024	0.0464268
ENSMUSG00000001783	Rtcb	0.377247	0.00884211	0.0464268
ENSMUSG00000020219	Timm13	0.70761	0.00887126	0.0465397
ENSMUSG00000106755	Tpi-rs11	1.40267	0.00890025	0.046665
ENSMUSG00000026526	Fh1	0.499005	0.00891039	0.0467048
ENSMUSG00000020235	Fzr1	0.540231	0.00897587	0.0470075
ENSMUSG00000029614	Rpl6	0.407601	0.00897932	0.0470121
ENSMUSG00000027306	Nusap1	1.01569	0.00900482	0.0471217
ENSMUSG00000024327	Slc39a7	0.819089	0.00901171	0.0471217
ENSMUSG00000098134	Rnf113a2	0.473254	0.00902533	0.0471667
ENSMUSG00000019303	Psmc3ip	1.05636	0.00902691	0.0471667
ENSMUSG00000053334	Ficd	0.73662	0.00903389	0.0471791
ENSMUSG00000041540	Sox5	1.07324	0.00903446	0.0471791
ENSMUSG00000027637	Rab5if	0.483694	0.00907203	0.0473482
ENSMUSG00000063856	Gpx1	0.451318	0.00907673	0.0473592
ENSMUSG00000042814	Mcts2	0.793927	0.0091162	0.0475244
ENSMUSG00000029001	Fbxo44	1.12714	0.0091239	0.047551
ENSMUSG00000037805	Rpl10a	0.37243	0.00913015	0.04757
ENSMUSG00000022863	Btg3	0.686212	0.00913381	0.0475755
ENSMUSG00000103219	Gm37787	1.60077	0.00916646	0.047732
ENSMUSG00000027551	Zfp64	0.636936	0.00920834	0.0479091
ENSMUSG00000005681	Apoa2	2.18511	0.00923714	0.0480179
ENSMUSG00000031754	Nudt21	0.405803	0.00927486	0.0481728
ENSMUSG00000031924	Cyb5b	0.375228	0.00934394	0.048449
ENSMUSG00000056999	Ide	0.492333	0.00938196	0.048626
ENSMUSG00000068329	Htra2	0.49637	0.00940268	0.0486983
ENSMUSG00000005575	Ube2m	0.472706	0.00940964	0.0487205
ENSMUSG00000035726	Supt16	0.557484	0.00942202	0.048749
ENSMUSG00000037072	Selenof	0.513333	0.00944615	0.0488542
ENSMUSG00000042671	Rgs8	2.49507	0.00945001	0.0488603
ENSMUSG00000058290	Espl1	0.907763	0.00945702	0.0488803
ENSMUSG00000058600	Rpl30	0.551578	0.00946192	0.0488803
ENSMUSG00000004668	Abca13	1.25063	0.00949483	0.0489942
ENSMUSG00000028772	Zcchc17	0.441676	0.00949737	0.0489942
ENSMUSG00000105462	Igkv4-77	1.20356	0.00956436	0.0492563
ENSMUSG00000002845	Tmem39a	0.503216	0.00964473	0.0496157
ENSMUSG00000025534	Gusb	0.657275	0.00966582	0.0496948
ENSMUSG00000041957	Pkp2	2.38478	0.00967557	0.049703
ENSMUSG00000021660	Btf3	0.417745	0.00968121	0.0497179

## Sheet: downregulated (A53T Vs WT)
gene_id	gene_name	log2FoldChange(A53T Vs WT)	pvalue	padj
ENSMUSG00000048758	Rpl29	-6.97084	5.47302e-206	9.99757e-202
ENSMUSG00000022899	Slc15a2	-3.68096	4.86632e-42	2.27931e-39
ENSMUSG00000051906	Cd209f	-5.9069	1.63164e-40	7.26956e-38
ENSMUSG00000031495	Cd209d	-3.82721	2.00726e-39	8.33333e-37
ENSMUSG00000035930	Chst4	-3.45483	4.65878e-32	1.54731e-29
ENSMUSG00000044037	Als2cl	-2.58092	5.00168e-28	1.40563e-25
ENSMUSG00000022491	Glycam1	-2.87571	9.34157e-27	2.50945e-24
ENSMUSG00000081049	Rps24-ps3	-4.08758	1.20991e-25	3.15736e-23
ENSMUSG00000036587	Fut7	-2.27069	1.53998e-22	3.12564e-20
ENSMUSG00000025150	Cbr2	-3.67186	1.6099e-22	3.23166e-20
ENSMUSG00000021676	Iqgap2	-1.5349	2.91141e-20	5.01724e-18
ENSMUSG00000029797	Sspo	-2.05526	1.51831e-19	2.5445e-17
ENSMUSG00000017344	Vtn	-2.27488	2.60803e-19	4.33098e-17
ENSMUSG00000027985	Lef1	-2.22125	4.57113e-19	7.32464e-17
ENSMUSG00000050052	Tdrp	-2.8203	7.55125e-19	1.18913e-16
ENSMUSG00000051504	Siglech	-1.87883	9.8045e-19	1.53076e-16
ENSMUSG00000059898	Dsc3	-1.39313	1.01479e-18	1.57095e-16
ENSMUSG00000105703	Gm43305	-6.43412	1.56181e-17	2.19459e-15
ENSMUSG00000021749	Oit1	-2.61893	2.23559e-17	3.0705e-15
ENSMUSG00000022657	Cd96	-2.5169	6.12473e-17	8.04896e-15
ENSMUSG00000005672	Kit	-1.54698	1.48654e-16	1.87273e-14
ENSMUSG00000031613	Hpgd	-1.85327	1.57834e-16	1.96287e-14
ENSMUSG00000074516	Gm10709	-6.61011	2.8584e-16	3.48095e-14
ENSMUSG00000016283	H2-M2	-2.10903	4.99012e-16	5.91913e-14
ENSMUSG00000031779	Ccl22	-2.00144	7.50454e-16	8.73156e-14
ENSMUSG00000017309	Cd300lg	-1.87125	9.27169e-16	1.07194e-13
ENSMUSG00000071064	Zfp827	-2.18949	1.22385e-15	1.37154e-13
ENSMUSG00000039629	Strip2	-1.84113	1.25399e-15	1.39674e-13
ENSMUSG00000076928	Trac	-2.04074	5.59869e-15	5.74557e-13
ENSMUSG00000047146	Tet1	-2.73413	8.29069e-15	8.32121e-13
ENSMUSG00000035459	Stab2	-1.43259	1.52022e-14	1.48501e-12
ENSMUSG00000017756	Slc12a7	-1.60432	1.63294e-14	1.57825e-12
ENSMUSG00000020395	Itk	-1.93766	2.70235e-14	2.56204e-12
ENSMUSG00000096780	Tmem181b-ps	-1.36162	2.70692e-14	2.56204e-12
ENSMUSG00000006800	Sulf2	-1.47604	3.28198e-14	3.0903e-12
ENSMUSG00000079168	Cd209g	-5.34592	1.0188e-13	9.03419e-12
ENSMUSG00000035493	Tgfbi	-1.40542	1.5351e-13	1.31651e-11
ENSMUSG00000031239	Itm2a	-2.26458	2.02073e-13	1.71687e-11
ENSMUSG00000032125	Robo4	-1.57851	1.20904e-12	9.35831e-11
ENSMUSG00000038725	Pkhd1l1	-2.90212	1.25333e-12	9.6602e-11
ENSMUSG00000050511	Oprd1	-3.05795	2.48905e-12	1.83337e-10
ENSMUSG00000108132	Gm44175	-3.44968	2.62725e-12	1.92739e-10
ENSMUSG00000021477	Ctsl	-1.50931	2.75228e-12	2.00303e-10
ENSMUSG00000021756	Il6st	-1.03317	4.0863e-12	2.9158e-10
ENSMUSG00000022994	Adcy6	-1.84632	4.15876e-12	2.95596e-10
ENSMUSG00000030283	St8sia1	-1.98968	5.05379e-12	3.53707e-10
ENSMUSG00000030043	Tacr1	-2.80182	7.65973e-12	5.22091e-10
ENSMUSG00000020674	Pxdn	-1.6816	1.07002e-11	7.11638e-10
ENSMUSG00000034438	Gbp8	-1.20575	1.08109e-11	7.15515e-10
ENSMUSG00000034911	Ushbp1	-1.62824	1.2027e-11	7.81837e-10
ENSMUSG00000115681	Gm2682	-2.37625	1.23653e-11	8.00985e-10
ENSMUSG00000035566	Pcdh17	-1.9769	1.29246e-11	8.34253e-10
ENSMUSG00000041782	Lad1	-2.41426	1.5403e-11	9.83801e-10
ENSMUSG00000026765	Lypd6b	-3.6029	1.77459e-11	1.12168e-09
ENSMUSG00000046532	Ar	-1.9527	1.83319e-11	1.15472e-09
ENSMUSG00000071716	Apol7e	-1.68593	1.87312e-11	1.17469e-09
ENSMUSG00000030217	Art4	-1.92868	1.87775e-11	1.17469e-09
ENSMUSG00000020053	Igf1	-1.15631	2.20217e-11	1.36363e-09
ENSMUSG00000022150	Dab2	-1.41338	2.61705e-11	1.59885e-09
ENSMUSG00000049532	Sall2	-2.05763	2.76728e-11	1.685e-09
ENSMUSG00000074604	Mgst2	-1.50986	3.41615e-11	2.05273e-09
ENSMUSG00000026576	Atp1b1	-1.58365	5.34879e-11	3.14168e-09
ENSMUSG00000002578	Ikzf4	-1.93937	7.02657e-11	4.0363e-09
ENSMUSG00000065987	Cd209b	-1.79503	7.10882e-11	4.07074e-09
ENSMUSG00000070385	Ampd1	-3.05551	7.13441e-11	4.07263e-09
ENSMUSG00000025964	Adam23	-1.78111	1.11077e-10	6.205e-09
ENSMUSG00000032528	Vipr1	-2.05486	1.21944e-10	6.79132e-09
ENSMUSG00000047793	Sned1	-1.66302	1.25719e-10	6.98025e-09
ENSMUSG00000021268	Meg3	-3.02263	1.5253e-10	8.4177e-09
ENSMUSG00000058728	Cd300c	-3.25012	1.54605e-10	8.50656e-09
ENSMUSG00000042351	Grap2	-1.26504	1.55345e-10	8.52159e-09
ENSMUSG00000029287	Tgfbr3	-1.25179	1.71437e-10	9.26519e-09
ENSMUSG00000040329	Il7	-1.78436	1.73633e-10	9.35621e-09
ENSMUSG00000029838	Ptn	-2.18779	1.74966e-10	9.36098e-09
ENSMUSG00000108289	Gm44174	-2.99826	1.75259e-10	9.36098e-09
ENSMUSG00000033826	Dnah8	-1.96827	1.89512e-10	1.00342e-08
ENSMUSG00000019820	Utrn	-1.05663	2.09379e-10	1.09278e-08
ENSMUSG00000031780	Ccl17	-2.79635	2.25178e-10	1.16856e-08
ENSMUSG00000038663	Fsd2	-3.55358	2.4278e-10	1.25634e-08
ENSMUSG00000025473	Adam8	-1.53479	2.80917e-10	1.43338e-08
ENSMUSG00000006494	Pdk1	-0.954524	3.00958e-10	1.52711e-08
ENSMUSG00000003134	Tbc1d8	-1.17554	3.09237e-10	1.56045e-08
ENSMUSG00000049555	Tmie	-1.78452	3.97156e-10	1.98763e-08
ENSMUSG00000021702	Thbs4	-2.21211	4.00954e-10	1.99028e-08
ENSMUSG00000021565	Slc6a19	-3.4074	4.12091e-10	2.04002e-08
ENSMUSG00000061859	Patj	-1.49896	4.51757e-10	2.2124e-08
ENSMUSG00000075289	Carns1	-1.5559	4.67477e-10	2.28326e-08
ENSMUSG00000028100	Nudt17	-1.79263	5.47059e-10	2.63671e-08
ENSMUSG00000046169	Adamts6	-1.97954	6.09118e-10	2.92041e-08
ENSMUSG00000015143	Actn1	-1.23623	6.33923e-10	3.02347e-08
ENSMUSG00000064373	Selenop	-1.42302	6.50918e-10	3.09644e-08
ENSMUSG00000110682	A530010L16Rik	-2.73947	7.06024e-10	3.30691e-08
ENSMUSG00000047462	Gpr141b	-2.85774	7.7223e-10	3.60053e-08
ENSMUSG00000030865	Chp2	-2.14391	8.40261e-10	3.87072e-08
ENSMUSG00000016494	Cd34	-1.2941	8.4123e-10	3.87072e-08
ENSMUSG00000034613	Ppm1h	-1.37807	8.62405e-10	3.95818e-08
ENSMUSG00000101939	Gm28438	-2.2816	8.80848e-10	4.02261e-08
ENSMUSG00000031681	Smad1	-0.98723	1.02647e-09	4.6412e-08
ENSMUSG00000027931	Npr1	-1.33548	1.2766e-09	5.71561e-08
ENSMUSG00000019478	Rab4a	-2.46592	1.28816e-09	5.75324e-08
ENSMUSG00000037280	Galnt6	-1.04308	1.47328e-09	6.53215e-08
ENSMUSG00000048078	Tenm4	-3.20274	1.68136e-09	7.36533e-08
ENSMUSG00000027778	Ift80	-1.47434	1.83425e-09	7.95872e-08
ENSMUSG00000032093	Cd3e	-1.58195	2.47197e-09	1.0575e-07
ENSMUSG00000025461	Cd163l1	-2.17745	2.54815e-09	1.08755e-07
ENSMUSG00000036853	Mcoln3	-1.52633	3.34924e-09	1.40969e-07
ENSMUSG00000030638	Sh3gl3	-1.65979	3.43993e-09	1.44379e-07
ENSMUSG00000022257	Laptm4b	-1.05911	4.34831e-09	1.78496e-07
ENSMUSG00000030029	Lrig1	-1.65557	4.52917e-09	1.85503e-07
ENSMUSG00000040197	Cd209e	-2.30843	5.00801e-09	2.04199e-07
ENSMUSG00000056069	Otulinl	-1.04964	5.65181e-09	2.29937e-07
ENSMUSG00000078763	Slfn1	-1.41171	5.82842e-09	2.3607e-07
ENSMUSG00000031996	Aplp2	-0.892159	5.85558e-09	2.36646e-07
ENSMUSG00000066705	Fxyd6	-1.55472	5.90127e-09	2.37966e-07
ENSMUSG00000036062	Phf24	-1.833	6.24488e-09	2.51267e-07
ENSMUSG00000027481	Bpifb2	-5.23183	6.40984e-09	2.57338e-07
ENSMUSG00000037921	Ddx60	-1.65526	6.92333e-09	2.76736e-07
ENSMUSG00000031431	Tsc22d3	-1.12971	8.02734e-09	3.19467e-07
ENSMUSG00000015966	Il17rb	-3.7417	8.29867e-09	3.29547e-07
ENSMUSG00000076472	Trbv15	-2.60679	9.11128e-09	3.6025e-07
ENSMUSG00000030616	Sytl2	-1.89253	9.86346e-09	3.8831e-07
ENSMUSG00000028064	Sema4a	-1.04054	1.03536e-08	4.06729e-07
ENSMUSG00000060224	Pyroxd2	-1.54117	1.0503e-08	4.10833e-07
ENSMUSG00000031932	Gpr83	-1.43429	1.08162e-08	4.22177e-07
ENSMUSG00000039521	Foxp3	-1.47935	1.10421e-08	4.30076e-07
ENSMUSG00000068008	Bpifb3	-4.6616	1.20628e-08	4.65858e-07
ENSMUSG00000050592	Fam78a	-1.2947	1.21905e-08	4.69799e-07
ENSMUSG00000093880	Tmem181c-ps	-4.94937	1.25614e-08	4.82058e-07
ENSMUSG00000020886	Dlg4	-1.4127	1.41591e-08	5.35472e-07
ENSMUSG00000001123	Lgals9	-1.17281	1.41878e-08	5.35472e-07
ENSMUSG00000033906	Zdhhc15	-1.87005	1.91965e-08	7.12728e-07
ENSMUSG00000040488	Ltbp4	-1.36382	2.24342e-08	8.21252e-07
ENSMUSG00000024793	Tnfrsf25	-1.47109	2.3149e-08	8.44039e-07
ENSMUSG00000053044	Cd8b1	-2.17514	2.34935e-08	8.54892e-07
ENSMUSG00000032050	Rdx	-0.872023	2.44527e-08	8.86266e-07
ENSMUSG00000025324	Atp10a	-2.11815	2.5958e-08	9.29754e-07
ENSMUSG00000005947	Itgae	-1.10293	2.60168e-08	9.30036e-07
ENSMUSG00000029802	Abcg2	-1.43473	3.49129e-08	1.22175e-06
ENSMUSG00000015090	Ptgds	-3.25318	3.5199e-08	1.22941e-06
ENSMUSG00000026989	Dapl1	-2.20982	3.60633e-08	1.25241e-06
ENSMUSG00000022449	Adamts20	-1.89507	3.71968e-08	1.28932e-06
ENSMUSG00000015970	Chdh	-3.53512	3.89592e-08	1.34786e-06
ENSMUSG00000023249	Parp3	-1.0939	3.95476e-08	1.35792e-06
ENSMUSG00000056418	BC043934	-1.54574	4.13637e-08	1.41496e-06
ENSMUSG00000009418	Nav1	-1.01764	4.43372e-08	1.49983e-06
ENSMUSG00000055044	Pdlim1	-1.00885	4.47135e-08	1.50976e-06
ENSMUSG00000020717	Pecam1	-0.921908	4.91121e-08	1.65217e-06
ENSMUSG00000022946	Dopey2	-0.985275	4.9552e-08	1.66085e-06
ENSMUSG00000074071	Fam169b	-1.09434	5.06958e-08	1.69298e-06
ENSMUSG00000037815	Ctnna1	-0.835933	5.35308e-08	1.77626e-06
ENSMUSG00000025359	Pmel	-1.84311	5.35786e-08	1.77626e-06
ENSMUSG00000025938	Slco5a1	-1.39769	5.43164e-08	1.79421e-06
ENSMUSG00000029050	Ski	-0.98317	5.74693e-08	1.89152e-06
ENSMUSG00000038068	Rnf144b	-1.54974	5.7664e-08	1.89451e-06
ENSMUSG00000032011	Thy1	-1.79193	6.03704e-08	1.97278e-06
ENSMUSG00000037944	Ccr7	-1.66849	6.50567e-08	2.11082e-06
ENSMUSG00000033191	Tie1	-1.2055	7.0891e-08	2.27187e-06
ENSMUSG00000095105	Edaradd	-1.52998	7.27007e-08	2.31767e-06
ENSMUSG00000030207	Fam234b	-1.26645	7.43194e-08	2.36514e-06
ENSMUSG00000059674	Cdh24	-2.42513	7.93664e-08	2.51699e-06
ENSMUSG00000028967	Errfi1	-1.4147	8.00588e-08	2.53455e-06
ENSMUSG00000027692	Tnik	-1.49571	8.34223e-08	2.63646e-06
ENSMUSG00000001768	Rin2	-1.17767	8.56579e-08	2.70244e-06
ENSMUSG00000052572	Dlg2	-1.45566	8.61311e-08	2.71269e-06
ENSMUSG00000031274	Col4a5	-2.61413	9.06563e-08	2.8308e-06
ENSMUSG00000040855	Reps2	-2.13384	9.08319e-08	2.83144e-06
ENSMUSG00000047415	Gpr68	-1.16173	9.88292e-08	3.07026e-06
ENSMUSG00000051339	2900026A02Rik	-1.12882	9.94798e-08	3.08522e-06
ENSMUSG00000044770	Scml4	-1.12416	9.98593e-08	3.09175e-06
ENSMUSG00000038128	Camk4	-2.07968	1.10024e-07	3.38352e-06
ENSMUSG00000051969	Tlr11	-2.04406	1.11557e-07	3.41341e-06
ENSMUSG00000040724	Kcna2	-1.32064	1.20022e-07	3.64192e-06
ENSMUSG00000061414	Cracr2a	-1.12366	1.21291e-07	3.67433e-06
ENSMUSG00000022010	Tsc22d1	-0.922474	1.22568e-07	3.70686e-06
ENSMUSG00000021108	Prkch	-1.04125	1.30437e-07	3.92537e-06
ENSMUSG00000039043	Arpin	-1.39619	1.36689e-07	4.08657e-06
ENSMUSG00000053528	A530021J07Rik	-7.12208	1.4573e-07	4.31451e-06
ENSMUSG00000039735	Fnbp1l	-0.986893	1.65005e-07	4.83036e-06
ENSMUSG00000027111	Itga6	-0.91836	1.65481e-07	4.83656e-06
ENSMUSG00000059713	Rcan3	-1.24947	1.66066e-07	4.84588e-06
ENSMUSG00000033209	Ttc28	-1.13366	1.75601e-07	5.0997e-06
ENSMUSG00000025221	Kcnip2	-1.95514	1.84174e-07	5.33169e-06
ENSMUSG00000003882	Il7r	-1.59231	1.8883e-07	5.44922e-06
ENSMUSG00000048251	Bcl11b	-1.74908	2.00812e-07	5.76765e-06
ENSMUSG00000032087	Dscaml1	-2.01871	2.01923e-07	5.79046e-06
ENSMUSG00000048163	Selplg	-0.840913	2.15441e-07	6.15877e-06
ENSMUSG00000013584	Aldh1a2	-2.44365	2.2103e-07	6.27925e-06
ENSMUSG00000028713	Cyp4b1	-1.28432	2.29824e-07	6.50882e-06
ENSMUSG00000025357	Dgka	-1.14161	2.33244e-07	6.59547e-06
ENSMUSG00000039349	C130074G19Rik	-1.23204	2.38104e-07	6.72249e-06
ENSMUSG00000073878	Gm13304	-4.80625	2.45241e-07	6.91331e-06
ENSMUSG00000028173	Wls	-0.860036	2.50986e-07	7.04265e-06
ENSMUSG00000037625	Cldn11	-1.62113	2.69072e-07	7.5155e-06
ENSMUSG00000068246	Apol9b	-1.74725	2.81021e-07	7.83726e-06
ENSMUSG00000049871	Nlrc3	-0.844353	3.02253e-07	8.39096e-06
ENSMUSG00000091345	Col6a5	-2.85267	3.34869e-07	9.20535e-06
ENSMUSG00000072653	Zfp783	-1.06683	3.39227e-07	9.30429e-06
ENSMUSG00000105096	Gbp10	-2.2576	3.55148e-07	9.69728e-06
ENSMUSG00000001946	Esam	-1.36113	3.90111e-07	1.0636e-05
ENSMUSG00000040498	Igsf23	-2.64578	4.00362e-07	1.08669e-05
ENSMUSG00000032418	Me1	-2.04106	4.30946e-07	1.16279e-05
ENSMUSG00000023828	Slc22a3	-1.573	4.37542e-07	1.17885e-05
ENSMUSG00000031451	Gas6	-1.14059	4.42233e-07	1.18973e-05
ENSMUSG00000031196	F8	-1.41141	4.47909e-07	1.20323e-05
ENSMUSG00000031790	Mmp15	-1.6216	4.78436e-07	1.27959e-05
ENSMUSG00000103527	Gm37261	-1.89959	4.88235e-07	1.30389e-05
ENSMUSG00000049866	Arl4c	-1.43391	4.91724e-07	1.31129e-05
ENSMUSG00000024109	Nrxn1	-3.33509	5.32729e-07	1.41034e-05
ENSMUSG00000046782	Ttc6	-2.6211	5.90718e-07	1.55261e-05
ENSMUSG00000007097	Atp1a2	-1.99855	6.10701e-07	1.59823e-05
ENSMUSG00000041773	Enc1	-0.941688	6.24425e-07	1.63181e-05
ENSMUSG00000067764	Xlr5c	-2.18197	6.32683e-07	1.65103e-05
ENSMUSG00000045092	S1pr1	-0.985444	6.40258e-07	1.66604e-05
ENSMUSG00000036256	Igfbp7	-0.843223	6.46968e-07	1.6811e-05
ENSMUSG00000055546	Timd4	-1.31631	6.5604e-07	1.70225e-05
ENSMUSG00000034614	Pik3ip1	-1.31938	6.70557e-07	1.735e-05
ENSMUSG00000024538	Ppic	-1.16028	6.84984e-07	1.76982e-05
ENSMUSG00000042262	Ccr8	-2.52043	7.18085e-07	1.85011e-05
ENSMUSG00000034028	Cd226	-1.75111	7.44097e-07	1.90905e-05
ENSMUSG00000038267	Slc22a23	-1.40441	7.65176e-07	1.95763e-05
ENSMUSG00000071714	Csf2rb2	-0.882182	7.9524e-07	2.02886e-05
ENSMUSG00000030553	Pgpep1l	-2.25295	8.528e-07	2.15985e-05
ENSMUSG00000028434	Epb41l4b	-2.87545	8.92361e-07	2.24219e-05
ENSMUSG00000056870	Gulp1	-2.92805	9.08138e-07	2.2787e-05
ENSMUSG00000031636	Pdlim3	-1.7034	9.2318e-07	2.3101e-05
ENSMUSG00000070315	4930581F22Rik	-1.33836	9.39808e-07	2.34849e-05
ENSMUSG00000027636	Sla2	-1.87218	9.52357e-07	2.3766e-05
ENSMUSG00000030917	Tmem159	-1.27653	9.75845e-07	2.43189e-05
ENSMUSG00000076463	Trbv3	-1.9991	9.96884e-07	2.4742e-05
ENSMUSG00000079363	Gbp4	-1.06285	1.026e-06	2.54181e-05
ENSMUSG00000068154	Insm1	-1.64032	1.02691e-06	2.54181e-05
ENSMUSG00000042345	Ubash3a	-1.30329	1.04628e-06	2.58275e-05
ENSMUSG00000030352	Tspan9	-1.05648	1.07059e-06	2.6321e-05
ENSMUSG00000038319	Kcnh2	-2.60795	1.07715e-06	2.64467e-05
ENSMUSG00000001670	Tat	-3.74773	1.08045e-06	2.6492e-05
ENSMUSG00000034353	Ramp1	-2.02865	1.13401e-06	2.76938e-05
ENSMUSG00000026921	Egfl7	-1.29716	1.16179e-06	2.82965e-05
ENSMUSG00000022464	Slc38a4	-1.31982	1.16945e-06	2.84451e-05
ENSMUSG00000026564	Dusp27	-3.95366	1.18384e-06	2.87568e-05
ENSMUSG00000022148	Fyb	-0.914225	1.20405e-06	2.92091e-05
ENSMUSG00000038507	Parp12	-1.2179	1.21874e-06	2.94871e-05
ENSMUSG00000071757	Zhx2	-0.910658	1.23635e-06	2.97948e-05
ENSMUSG00000029093	Sorcs2	-1.19322	1.24576e-06	2.9982e-05
ENSMUSG00000094212	Trav14-3	-6.71315	1.26039e-06	3.02941e-05
ENSMUSG00000041417	Pik3r1	-0.707558	1.26281e-06	3.03125e-05
ENSMUSG00000026107	Nabp1	-1.17369	1.34522e-06	3.21217e-05
ENSMUSG00000030742	Lat	-1.37293	1.36803e-06	3.26031e-05
ENSMUSG00000030775	Trat1	-2.21514	1.44874e-06	3.43244e-05
ENSMUSG00000059412	Fxyd2	-1.98297	1.46154e-06	3.45829e-05
ENSMUSG00000001240	Ramp2	-1.1599	1.47324e-06	3.47669e-05
ENSMUSG00000061100	Retnla	-1.929	1.49277e-06	3.51396e-05
ENSMUSG00000036306	Lzts1	-2.75962	1.49575e-06	3.51646e-05
ENSMUSG00000064181	Rab3ip	-0.998916	1.5301e-06	3.58797e-05
ENSMUSG00000039706	Ldb2	-1.22878	1.54296e-06	3.60886e-05
ENSMUSG00000095607	Trav5-4	-6.76312	1.59396e-06	3.71389e-05
ENSMUSG00000000555	Itga5	-0.933306	1.68077e-06	3.91117e-05
ENSMUSG00000025993	Slc40a1	-2.05102	1.72673e-06	3.99268e-05
ENSMUSG00000028076	Cd1d1	-0.874261	1.73029e-06	3.99586e-05
ENSMUSG00000033585	Ndn	-1.60076	1.74438e-06	4.02053e-05
ENSMUSG00000076474	Trbv17	-2.20547	1.76974e-06	4.0664e-05
ENSMUSG00000086481	Gm11707	-1.72476	1.8102e-06	4.14373e-05
ENSMUSG00000042156	Dzip1	-1.53268	1.83702e-06	4.19461e-05
ENSMUSG00000046080	Clec9a	-1.3929	1.84988e-06	4.21869e-05
ENSMUSG00000041936	Agrn	-0.870414	1.91786e-06	4.3574e-05
ENSMUSG00000034731	Dgkh	-1.28747	2.02275e-06	4.57863e-05
ENSMUSG00000001288	Rarg	-1.13764	2.04233e-06	4.61723e-05
ENSMUSG00000094626	Tmem121b	-3.80237	2.14471e-06	4.82482e-05
ENSMUSG00000038188	Scarf1	-1.03545	2.15935e-06	4.85177e-05
ENSMUSG00000058396	Gpr182	-1.20658	2.16666e-06	4.86221e-05
ENSMUSG00000035473	Galm	-1.29883	2.17324e-06	4.87098e-05
ENSMUSG00000003992	Ssbp2	-1.77193	2.20172e-06	4.92877e-05
ENSMUSG00000112907	Gm47015	-1.99196	2.22338e-06	4.9656e-05
ENSMUSG00000007379	Dennd2c	-2.21226	2.22552e-06	4.9656e-05
ENSMUSG00000022014	Epsti1	-1.11988	2.244e-06	4.99282e-05
ENSMUSG00000024669	Cd5	-1.196	2.25564e-06	5.01262e-05
ENSMUSG00000023927	Satb1	-1.73286	2.34732e-06	5.2037e-05
ENSMUSG00000028494	Plin2	-0.816375	2.47602e-06	5.4625e-05
ENSMUSG00000031714	Gab1	-1.15132	2.4852e-06	5.47614e-05
ENSMUSG00000045319	Proser2	-1.75453	2.49122e-06	5.48278e-05
ENSMUSG00000028630	Dyrk2	-0.748125	2.50658e-06	5.50994e-05
ENSMUSG00000053716	Dusp7	-0.973005	2.53005e-06	5.54153e-05
ENSMUSG00000052374	Actn2	-2.72741	2.55652e-06	5.59281e-05
ENSMUSG00000063171	Rps4l	-1.45462	2.63206e-06	5.75117e-05
ENSMUSG00000060600	Eno3	-0.93133	2.79306e-06	6.05948e-05
ENSMUSG00000054892	Txk	-1.7047	2.81522e-06	6.07354e-05
ENSMUSG00000027605	Acss2	-1.11595	2.83035e-06	6.09694e-05
ENSMUSG00000025429	Pstpip2	-1.71897	2.86065e-06	6.14586e-05
ENSMUSG00000069830	Nlrp1a	-4.87873	2.86316e-06	6.14586e-05
ENSMUSG00000006345	Ggt1	-1.72514	3.20462e-06	6.79392e-05
ENSMUSG00000096656	Trav12-2	-6.56314	3.20598e-06	6.79392e-05
ENSMUSG00000050315	Synpo2	-0.960968	3.31212e-06	7.01071e-05
ENSMUSG00000097431	Gm26782	-1.81695	3.3343e-06	7.04134e-05
ENSMUSG00000002771	Grin2d	-1.7435	3.38599e-06	7.13401e-05
ENSMUSG00000024074	Crim1	-0.939306	3.40287e-06	7.16133e-05
ENSMUSG00000041731	Pgm5	-2.07807	3.55879e-06	7.45509e-05
ENSMUSG00000072494	Ppp1r3e	-1.90209	3.58653e-06	7.5046e-05
ENSMUSG00000039713	Plekhg5	-0.812847	3.65538e-06	7.63118e-05
ENSMUSG00000029530	Ccr9	-4.425	3.71283e-06	7.74228e-05
ENSMUSG00000031990	Jam3	-1.136	3.80292e-06	7.92108e-05
ENSMUSG00000017897	Eya2	-1.5548	3.83138e-06	7.97127e-05
ENSMUSG00000002885	Adgre5	-0.69315	3.94719e-06	8.18426e-05
ENSMUSG00000103168	Gm30948	-2.51034	3.96867e-06	8.21015e-05
ENSMUSG00000029178	Klf3	-0.695948	3.99432e-06	8.24994e-05
ENSMUSG00000032735	Ablim3	-1.48089	3.99807e-06	8.24994e-05
ENSMUSG00000056602	Fry	-0.945122	4.02251e-06	8.28401e-05
ENSMUSG00000076473	Trbv16	-1.67762	4.05028e-06	8.3064e-05
ENSMUSG00000033577	Myo6	-1.11624	4.05157e-06	8.3064e-05
ENSMUSG00000076925	Traj3	-6.50754	4.13462e-06	8.45769e-05
ENSMUSG00000027712	Anxa5	-0.738741	4.15804e-06	8.49608e-05
ENSMUSG00000039747	Orai2	-0.979125	4.28327e-06	8.73243e-05
ENSMUSG00000004267	Eno2	-1.52912	4.35665e-06	8.87213e-05
ENSMUSG00000105140	Gm43127	-2.74958	4.41011e-06	8.97099e-05
ENSMUSG00000026814	Eng	-0.869467	4.53313e-06	9.19053e-05
ENSMUSG00000028860	Sytl1	-1.7003	4.63211e-06	9.35211e-05
ENSMUSG00000045903	Npas4	-2.94902	4.63331e-06	9.35211e-05
ENSMUSG00000060131	Atp8b4	-0.922059	4.68954e-06	9.45516e-05
ENSMUSG00000072966	Gprasp2	-2.38415	4.72006e-06	9.50246e-05
ENSMUSG00000020889	Nr1d1	-1.39442	4.74145e-06	9.50742e-05
ENSMUSG00000052539	Magi3	-1.21844	4.74148e-06	9.50742e-05
ENSMUSG00000024910	Ctsw	-1.30947	4.92025e-06	9.80134e-05
ENSMUSG00000108393	Gm32633	-2.18934	4.95181e-06	9.85346e-05
ENSMUSG00000030546	Plin1	-2.52968	5.08588e-06	0.000100825
ENSMUSG00000028024	Enpep	-1.70397	5.18133e-06	0.000102542
ENSMUSG00000030309	Caprin2	-1.26524	5.20653e-06	0.000102819
ENSMUSG00000015619	Gata3	-1.42947	5.34724e-06	0.00010537
ENSMUSG00000030336	Cd27	-1.20201	5.65214e-06	0.000110781
ENSMUSG00000076488	Trbj1-6	-2.51416	5.69857e-06	0.000111567
ENSMUSG00000104876	Trdc	-2.2252	5.73904e-06	0.000112123
ENSMUSG00000041479	Syt15	-1.87935	5.84826e-06	0.000114135
ENSMUSG00000007655	Cav1	-1.28453	5.85908e-06	0.000114224
ENSMUSG00000000058	Cav2	-1.58635	5.88217e-06	0.000114552
ENSMUSG00000057058	Skap1	-1.30709	6.00285e-06	0.000116529
ENSMUSG00000076822	Trav16n	-6.47281	6.0602e-06	0.000117393
ENSMUSG00000076498	Trbc2	-1.50385	6.33568e-06	0.000122211
ENSMUSG00000024975	Pdcd4	-0.869327	6.34823e-06	0.000122324
ENSMUSG00000032841	Prr5l	-1.23046	6.54083e-06	0.000125902
ENSMUSG00000014164	Klhl3	-1.26058	6.56165e-06	0.00012617
ENSMUSG00000035186	Ubd	-1.4059	6.59089e-06	0.000126599
ENSMUSG00000076487	Trbj1-5	-2.23465	6.7775e-06	0.00012991
ENSMUSG00000031465	Angpt2	-1.26372	6.80981e-06	0.000130393
ENSMUSG00000023039	Krt7	-4.02499	6.9685e-06	0.000133292
ENSMUSG00000092060	Bend4	-1.22589	7.09677e-06	0.000135603
ENSMUSG00000030329	Pianp	-1.58099	7.13669e-06	0.000136223
ENSMUSG00000029426	Scarb2	-0.651264	7.2621e-06	0.00013804
ENSMUSG00000042116	Vwa1	-1.11335	7.29325e-06	0.000138488
ENSMUSG00000038781	Stap2	-0.996257	7.30881e-06	0.00013864
ENSMUSG00000037579	Kcnh3	-2.99153	7.32879e-06	0.000138875
ENSMUSG00000035783	Acta2	-0.834034	7.6506e-06	0.000144175
ENSMUSG00000022096	Hr	-2.25149	7.74834e-06	0.000145543
ENSMUSG00000025885	Myo5b	-1.70557	7.75242e-06	0.000145543
ENSMUSG00000023274	Cd4	-1.21786	7.82721e-06	0.000146646
ENSMUSG00000095574	Trbv12-1	-2.12499	7.87487e-06	0.000147237
ENSMUSG00000019966	Kitl	-1.18299	8.07561e-06	0.000150681
ENSMUSG00000033545	Znrf1	-1.3212	8.30605e-06	0.000154823
ENSMUSG00000019970	Sgk1	-0.881174	8.6878e-06	0.000161445
ENSMUSG00000057132	Rpgrip1	-1.01035	8.75829e-06	0.000162589
ENSMUSG00000029413	Naaa	-0.944458	8.93483e-06	0.000165195
ENSMUSG00000063903	Klk1	-2.9486	9.14163e-06	0.000168677
ENSMUSG00000022957	Itsn1	-0.839782	9.30373e-06	0.000170977
ENSMUSG00000005534	Insr	-0.738668	9.71368e-06	0.000178331
ENSMUSG00000036040	Adamtsl2	-2.50824	9.73771e-06	0.000178593
ENSMUSG00000069441	Dsg1a	-4.02672	9.74917e-06	0.000178624
ENSMUSG00000030956	Fam53b	-0.783386	1.03534e-05	0.000187911
ENSMUSG00000042249	Grk3	-0.934304	1.07083e-05	0.000192718
ENSMUSG00000022665	Ccdc80	-1.05816	1.09079e-05	0.000195924
ENSMUSG00000106734	Gm20559	-1.47128	1.1107e-05	0.000198909
ENSMUSG00000019817	Plagl1	-2.06784	1.11177e-05	0.000198909
ENSMUSG00000052544	St6galnac3	-1.23412	1.11753e-05	0.000199745
ENSMUSG00000041378	Cldn5	-1.1116	1.11891e-05	0.000199796
ENSMUSG00000027347	Rasgrp1	-1.1527	1.16386e-05	0.000206953
ENSMUSG00000005763	Cd247	-1.32813	1.16412e-05	0.000206953
ENSMUSG00000040605	Bace2	-1.00064	1.16466e-05	0.000206953
ENSMUSG00000042207	Kdm5b	-0.848101	1.19733e-05	0.000211934
ENSMUSG00000048521	Cxcr6	-1.50173	1.20495e-05	0.000213076
ENSMUSG00000022895	Ets2	-1.62859	1.25674e-05	0.000221592
ENSMUSG00000022799	Arhgap31	-1.0473	1.27663e-05	0.000224665
ENSMUSG00000004558	Ndrg2	-1.29379	1.29018e-05	0.00022683
ENSMUSG00000104713	Gbp6	-1.40984	1.33229e-05	0.00023356
ENSMUSG00000023961	Enpp4	-0.741249	1.37542e-05	0.000240877
ENSMUSG00000020315	Sptbn1	-0.697657	1.3959e-05	0.000243542
ENSMUSG00000039114	Nrn1	-2.10345	1.42697e-05	0.000248016
ENSMUSG00000017493	Igfbp4	-0.872132	1.4354e-05	0.000249244
ENSMUSG00000032038	St3gal4	-0.763776	1.46198e-05	0.000253256
ENSMUSG00000016933	Plcg1	-0.817614	1.50936e-05	0.000260846
ENSMUSG00000037762	Slc16a9	-1.01405	1.51144e-05	0.000260959
ENSMUSG00000029314	Gpat3	-1.92927	1.51301e-05	0.000260984
ENSMUSG00000026657	Frmd4a	-0.758654	1.51903e-05	0.000261528
ENSMUSG00000047996	Prrg1	-1.50469	1.56361e-05	0.000268192
ENSMUSG00000005465	Il27ra	-1.081	1.60021e-05	0.000273955
ENSMUSG00000074491	Clec4g	-1.67277	1.61122e-05	0.000275324
ENSMUSG00000025488	Cox8b	-3.78221	1.62565e-05	0.000277271
ENSMUSG00000078716	Tmem8b	-1.43445	1.65146e-05	0.000280364
ENSMUSG00000111229	Gm39323	-1.96006	1.68727e-05	0.000285912
ENSMUSG00000024900	Cpt1a	-0.7315	1.70003e-05	0.000287808
ENSMUSG00000071068	Treml2	-0.875394	1.72439e-05	0.000291662
ENSMUSG00000028464	Tpm2	-1.01711	1.76892e-05	0.00029864
ENSMUSG00000005125	Ndrg1	-0.713474	1.77862e-05	0.000300001
ENSMUSG00000037712	Fermt2	-1.02352	1.80705e-05	0.000303954
ENSMUSG00000076752	Tcrg-C2	-2.30768	1.90391e-05	0.000317614
ENSMUSG00000021215	Net1	-0.75219	1.91918e-05	0.00031987
ENSMUSG00000076927	Traj1	-2.90295	1.98858e-05	0.000328736
ENSMUSG00000072849	Serpina1e	-1.15197	2.00414e-05	0.00033087
ENSMUSG00000024168	Tmem204	-0.991833	2.02663e-05	0.000333969
ENSMUSG00000095711	Trav14-2	-5.81034	2.02755e-05	0.000333969
ENSMUSG00000111203	Gm48719	-2.24082	2.03198e-05	0.000334399
ENSMUSG00000027276	Jag1	-0.986604	2.10539e-05	0.000345235
ENSMUSG00000046618	Olfml2a	-1.78787	2.12336e-05	0.00034787
ENSMUSG00000042659	Arrdc4	-0.957936	2.12577e-05	0.000347952
ENSMUSG00000022102	Dok2	-0.900473	2.13946e-05	0.000349116
ENSMUSG00000024451	Arap3	-0.932624	2.14011e-05	0.000349116
ENSMUSG00000019831	Wasf1	-1.78999	2.14053e-05	0.000349116
ENSMUSG00000086894	Gm15708	-1.71411	2.15671e-05	0.000351442
ENSMUSG00000078922	Tgtp1	-1.38759	2.22587e-05	0.000361423
ENSMUSG00000076490	Trbc1	-1.47581	2.23959e-05	0.000362898
ENSMUSG00000096825	Trav12-1	-6.20161	2.24092e-05	0.000362898
ENSMUSG00000013076	Amotl1	-0.809225	2.25404e-05	0.000364699
ENSMUSG00000032549	Rab6b	-0.808756	2.2681e-05	0.000366649
ENSMUSG00000061186	Sfmbt2	-1.65579	2.30442e-05	0.000372191
ENSMUSG00000097233	Gm17552	-1.38058	2.32674e-05	0.000375464
ENSMUSG00000026712	Mrc1	-1.33434	2.3862e-05	0.000384042
ENSMUSG00000042099	Kank3	-0.923575	2.40552e-05	0.000386471
ENSMUSG00000000731	Aire	-1.93897	2.4502e-05	0.000391925
ENSMUSG00000032352	Lrrc1	-1.17012	2.48453e-05	0.000396722
ENSMUSG00000116581	AC126280.1	-1.68889	2.59725e-05	0.000412556
ENSMUSG00000087141	Plcxd2	-1.10586	2.67918e-05	0.000422995
ENSMUSG00000041737	Tmem45b	-2.68366	2.73444e-05	0.000430974
ENSMUSG00000067780	Pi15	-3.39699	2.7641e-05	0.000434899
ENSMUSG00000044469	Tnfaip8l1	-1.04074	2.807e-05	0.000441269
ENSMUSG00000091472	Gm3739	-1.79582	2.83139e-05	0.000444721
ENSMUSG00000060509	Xcr1	-1.98237	2.85028e-05	0.000446919
ENSMUSG00000051669	AU021092	-1.67837	2.85324e-05	0.000446999
ENSMUSG00000076749	Tcrg-C1	-1.92358	2.91682e-05	0.000455398
ENSMUSG00000049191	Rtl5	-1.13588	2.96671e-05	0.000462003
ENSMUSG00000079110	Capn3	-2.2656	2.99646e-05	0.000466238
ENSMUSG00000031871	Cdh5	-0.768044	3.0943e-05	0.000480192
ENSMUSG00000110206	Flt3l	-0.936548	3.09513e-05	0.000480192
ENSMUSG00000035000	Dpp4	-0.857389	3.11019e-05	0.000481473
ENSMUSG00000054404	Slfn5	-1.31255	3.14525e-05	0.000485666
ENSMUSG00000002289	Angptl4	-1.72938	3.15262e-05	0.000486393
ENSMUSG00000091491	Vmn2r97	-1.57247	3.1816e-05	0.00049045
ENSMUSG00000070348	Ccnd1	-0.970426	3.19656e-05	0.000491926
ENSMUSG00000094525	Trbv12-2	-2.17926	3.23432e-05	0.000497317
ENSMUSG00000023960	Enpp5	-0.901836	3.26858e-05	0.000501741
ENSMUSG00000028555	Ttc39a	-1.36411	3.3253e-05	0.000509591
ENSMUSG00000038668	Lpar1	-0.815885	3.33048e-05	0.000509957
ENSMUSG00000027082	Tfpi	-1.03275	3.3396e-05	0.000510925
ENSMUSG00000003032	Klf4	-1.23401	3.44965e-05	0.000525897
ENSMUSG00000047963	Stbd1	-1.61525	3.5232e-05	0.000534575
ENSMUSG00000020520	Galnt10	-1.13621	3.54093e-05	0.000536781
ENSMUSG00000096255	Dynlt1b	-1.14364	3.62769e-05	0.000549023
ENSMUSG00000027737	Slc7a11	-1.45674	3.73624e-05	0.000563118
ENSMUSG00000032578	Cish	-1.10802	3.74176e-05	0.000563485
ENSMUSG00000031109	Enox2	-0.896068	3.77126e-05	0.00056746
ENSMUSG00000108980	Gm45155	-3.05831	3.81521e-05	0.000573129
ENSMUSG00000030674	Qprt	-1.12625	3.85692e-05	0.000577969
ENSMUSG00000041193	Pla2g5	-2.85279	3.96767e-05	0.000592899
ENSMUSG00000022878	Adipoq	-1.9977	3.97752e-05	0.000593233
ENSMUSG00000033420	Antxr1	-0.924083	3.97827e-05	0.000593233
ENSMUSG00000036339	Tmem260	-0.856816	3.98927e-05	0.000594388
ENSMUSG00000032012	Nectin1	-1.14789	4.01184e-05	0.000597264
ENSMUSG00000022602	Arc	-1.23336	4.01719e-05	0.000597573
ENSMUSG00000039167	Adgrl4	-1.32418	4.04254e-05	0.000600367
ENSMUSG00000002980	Bcam	-0.852027	4.05906e-05	0.000601842
ENSMUSG00000022099	Dmtn	-1.70946	4.16218e-05	0.000616131
ENSMUSG00000074457	S100a16	-0.891909	4.17359e-05	0.00061732
ENSMUSG00000016495	Plgrkt	-0.61535	4.19065e-05	0.000618841
ENSMUSG00000027875	Hmgcs2	-1.21291	4.19905e-05	0.000619581
ENSMUSG00000076469	Trbv13-2	-1.53219	4.22324e-05	0.00062243
ENSMUSG00000033149	Phldb2	-0.983632	4.23993e-05	0.000623598
ENSMUSG00000047420	Fam180a	-1.94409	4.25151e-05	0.000624798
ENSMUSG00000050919	Zfp366	-1.07527	4.26015e-05	0.000625564
ENSMUSG00000026778	Prkcq	-1.07359	4.27431e-05	0.000627139
ENSMUSG00000090698	Apold1	-2.25043	4.29199e-05	0.000629228
ENSMUSG00000076471	Trbv14	-2.49505	4.32185e-05	0.000632084
ENSMUSG00000035184	Fam124a	-1.70343	4.37103e-05	0.000637235
ENSMUSG00000032348	Gsta4	-2.05876	4.49762e-05	0.000654124
ENSMUSG00000026785	Pkn3	-0.955361	4.56582e-05	0.000661935
ENSMUSG00000028544	Slc5a9	-3.89161	4.62852e-05	0.000668902
ENSMUSG00000100985	Gm10640	-2.85825	4.63398e-05	0.000669161
ENSMUSG00000053199	Arhgap20	-1.82734	4.76947e-05	0.000686087
ENSMUSG00000095704	Gm8221	-3.96669	4.76997e-05	0.000686087
ENSMUSG00000060429	Sntb1	-1.23335	4.78941e-05	0.0006878
ENSMUSG00000002831	Plin4	-2.37082	4.89796e-05	0.000701183
ENSMUSG00000022865	Cxadr	-1.68728	4.92693e-05	0.000704779
ENSMUSG00000028644	Ermap	-2.17012	4.942e-05	0.000706381
ENSMUSG00000027580	Helz2	-0.813513	5.01863e-05	0.000715097
ENSMUSG00000116220	A430088P11Rik	-1.84049	5.10709e-05	0.000726568
ENSMUSG00000066842	Hmcn1	-1.54216	5.13045e-05	0.000728664
ENSMUSG00000110298	Gm8189	-1.69182	5.23922e-05	0.000741324
ENSMUSG00000031494	Cd209a	-2.34824	5.30667e-05	0.000750286
ENSMUSG00000024887	Asah2	-0.951105	5.38405e-05	0.000760049
ENSMUSG00000019889	Ptprk	-0.81507	5.47184e-05	0.000771386
ENSMUSG00000051735	Rinl	-0.840943	5.4728e-05	0.000771386
ENSMUSG00000074634	Tmem267	-1.78993	5.52474e-05	0.000778107
ENSMUSG00000022040	Ephx2	-1.4241	5.54322e-05	0.0007795
ENSMUSG00000097451	Rian	-2.18005	5.55995e-05	0.000780658
ENSMUSG00000096271	Ccl21c	-2.36936	5.58152e-05	0.000782478
ENSMUSG00000040950	Mgl2	-2.14409	5.58231e-05	0.000782478
ENSMUSG00000038371	Sbf2	-0.725905	5.61237e-05	0.000785001
ENSMUSG00000025780	Itih5	-0.815154	5.67989e-05	0.00079323
ENSMUSG00000005640	Insrr	-1.00565	5.69512e-05	0.000794401
ENSMUSG00000033377	Palmd	-1.61261	5.89878e-05	0.000820662
ENSMUSG00000051043	Gprc5c	-1.18337	5.99938e-05	0.000832124
ENSMUSG00000076489	Trbj1-7	-2.2518	6.07254e-05	0.000840357
ENSMUSG00000040557	Mettl27	-1.16715	6.11075e-05	0.000845004
ENSMUSG00000020297	Nsg2	-1.36532	6.16117e-05	0.000851332
ENSMUSG00000102973	E430014B02Rik	-2.41517	6.22311e-05	0.000859241
ENSMUSG00000091694	Apol11b	-2.03931	6.28818e-05	0.000866915
ENSMUSG00000026414	Tnnt2	-3.383	6.38938e-05	0.000880202
ENSMUSG00000026043	Col3a1	-1.30461	6.43698e-05	0.000885424
ENSMUSG00000000303	Cdh1	-2.98893	6.47232e-05	0.000889114
ENSMUSG00000035168	Tanc1	-0.834677	6.47354e-05	0.000889114
ENSMUSG00000006344	Ggt5	-0.88722	6.50075e-05	0.00089218
ENSMUSG00000041797	Abca9	-1.51666	6.59126e-05	0.000902567
ENSMUSG00000040061	Plcb2	-0.797579	6.66837e-05	0.000912443
ENSMUSG00000024670	Cd6	-1.11909	6.68035e-05	0.000913398
ENSMUSG00000037003	Tns2	-0.941269	6.70312e-05	0.000915826
ENSMUSG00000015243	Abca1	-0.605706	6.74008e-05	0.000920187
ENSMUSG00000028339	Col15a1	-0.954294	6.99138e-05	0.00095236
ENSMUSG00000031304	Il2rg	-0.780888	7.02905e-05	0.000956065
ENSMUSG00000024899	Papss2	-0.856536	7.07217e-05	0.000961216
ENSMUSG00000034845	Plvap	-0.804906	7.13212e-05	0.000967923
ENSMUSG00000040998	Npnt	-2.99306	7.16006e-05	0.000970994
ENSMUSG00000041688	Amot	-1.95693	7.18245e-05	0.000973308
ENSMUSG00000071234	Syndig1l	-1.45779	7.22083e-05	0.000977058
ENSMUSG00000053977	Cd8a	-2.63858	7.24996e-05	0.000980274
ENSMUSG00000089789	Rdh1	-2.71477	7.39951e-05	0.000997541
ENSMUSG00000043631	Ecm2	-1.34994	7.54731e-05	0.00101597
ENSMUSG00000030125	Lrrc23	-2.67353	7.55332e-05	0.00101603
ENSMUSG00000071176	Arhgef10	-0.803376	7.66145e-05	0.00102981
ENSMUSG00000038776	Ephx1	-0.717411	7.66712e-05	0.00102982
ENSMUSG00000043467	Zbtb37	-0.770983	7.71062e-05	0.00103414
ENSMUSG00000031758	Cdyl2	-1.16253	7.84012e-05	0.00104843
ENSMUSG00000040746	Rnf167	-0.658855	7.85571e-05	0.00104975
ENSMUSG00000027589	Pcmtd2	-0.588737	7.8819e-05	0.00105236
ENSMUSG00000040447	Spns2	-0.69427	7.88678e-05	0.00105236
ENSMUSG00000076855	Trav16	-5.52828	8.23907e-05	0.00109616
ENSMUSG00000005320	Fgfr4	-2.97577	8.5141e-05	0.00112538
ENSMUSG00000020388	Pdlim4	-0.938569	8.5253e-05	0.00112604
ENSMUSG00000023791	Pigx	-0.684135	8.61059e-05	0.00113585
ENSMUSG00000035042	Ccl5	-1.19315	8.61197e-05	0.00113585
ENSMUSG00000026770	Il2ra	-0.965263	8.62507e-05	0.00113675
ENSMUSG00000039007	Cpq	-0.851178	8.65355e-05	0.00113969
ENSMUSG00000022220	Adcy4	-0.853464	8.75321e-05	0.00115198
ENSMUSG00000027217	Tspan18	-1.72627	8.84445e-05	0.00116216
ENSMUSG00000113856	Gm10790	-1.73736	8.84963e-05	0.00116216
ENSMUSG00000076476	Trbv20	-1.59889	8.88449e-05	0.00116506
ENSMUSG00000019960	Dusp6	-0.693657	8.948e-05	0.00117188
ENSMUSG00000046807	Lrrc75b	-2.2876	9.03393e-05	0.00118211
ENSMUSG00000054690	Emcn	-1.20539	9.05699e-05	0.00118428
ENSMUSG00000042284	Itga1	-0.822538	9.14065e-05	0.00119437
ENSMUSG00000024776	Stambpl1	-0.677946	9.29343e-05	0.00121086
ENSMUSG00000002033	Cd3g	-1.15056	9.35956e-05	0.00121861
ENSMUSG00000086548	Gm12972	-1.56385	9.45155e-05	0.00122884
ENSMUSG00000070056	Mfhas1	-0.86623	9.53787e-05	0.0012383
ENSMUSG00000026430	Rassf5	-0.525651	9.61441e-05	0.00124646
ENSMUSG00000037992	Rara	-0.765179	9.62728e-05	0.00124724
ENSMUSG00000023132	Gzma	-1.47686	9.6699e-05	0.00125184
ENSMUSG00000116895	Gm3435	-1.71703	9.69015e-05	0.00125184
ENSMUSG00000076840	Trav14-1	-2.72798	9.75432e-05	0.00125835
ENSMUSG00000092341	Malat1	-0.848689	9.79569e-05	0.00126246
ENSMUSG00000036553	Sh3tc1	-0.882162	9.79998e-05	0.00126246
ENSMUSG00000042216	Sgsm1	-1.78354	9.81997e-05	0.00126414
ENSMUSG00000092021	Gbp11	-1.89709	9.85073e-05	0.00126721
ENSMUSG00000057722	Lepr	-1.24911	9.85963e-05	0.00126746
ENSMUSG00000028927	Padi2	-0.698583	0.00010087	0.00129486
ENSMUSG00000049044	Rapgef4	-1.11786	0.000101449	0.00130138
ENSMUSG00000001248	Gramd1a	-0.855859	0.000104424	0.00133485
ENSMUSG00000026879	Gsn	-0.807054	0.000105096	0.00134251
ENSMUSG00000002944	Cd36	-1.1937	0.000106881	0.00136341
ENSMUSG00000034401	Spata6	-0.921177	0.000106979	0.00136371
ENSMUSG00000090818	Trbj2-6	-2.15997	0.000108144	0.00137567
ENSMUSG00000079355	Ackr4	-0.966898	0.000108286	0.001376
ENSMUSG00000066000	Zfp979	-2.23997	0.000108321	0.001376
ENSMUSG00000040229	Gpr34	-0.990349	0.000110046	0.00139695
ENSMUSG00000057346	Apol9a	-1.93686	0.000111677	0.0014147
ENSMUSG00000036446	Lum	-1.44218	0.00011229	0.00142148
ENSMUSG00000000409	Lck	-1.17069	0.000113293	0.0014312
ENSMUSG00000010175	Prox1	-0.982754	0.00011435	0.00144157
ENSMUSG00000040963	Asgr2	-2.24754	0.000114616	0.00144305
ENSMUSG00000028519	Dab1	-1.65918	0.000114926	0.00144584
ENSMUSG00000025026	Add3	-0.7104	0.000116845	0.00146493
ENSMUSG00000030201	Lrp6	-0.563425	0.000120698	0.00150807
ENSMUSG00000033022	Cdo1	-1.74737	0.000121628	0.00151457
ENSMUSG00000096606	Tpbgl	-1.05183	0.000123354	0.00153092
ENSMUSG00000030523	Trpm1	-3.07952	0.000123366	0.00153092
ENSMUSG00000066621	Tecpr1	-0.866846	0.000123652	0.00153252
ENSMUSG00000028654	Mycl	-1.20289	0.000123755	0.00153263
ENSMUSG00000046794	Ppp1r3b	-1.89609	0.000123908	0.00153349
ENSMUSG00000030067	Foxp1	-0.701561	0.000124889	0.00154145
ENSMUSG00000064215	Ifi27	-0.614293	0.000126253	0.00155513
ENSMUSG00000031778	Cx3cl1	-1.61836	0.000126536	0.00155757
ENSMUSG00000048376	F2r	-0.838522	0.00012919	0.00158917
ENSMUSG00000004347	Pde1c	-1.29547	0.000131413	0.00161109
ENSMUSG00000045827	Serpinb9	-0.946769	0.000131969	0.00161682
ENSMUSG00000051246	Msantd1	-2.05978	0.000133623	0.0016327
ENSMUSG00000062960	Kdr	-0.793712	0.000136483	0.00166653
ENSMUSG00000032766	Gng11	-1.06194	0.000136924	0.00166926
ENSMUSG00000041912	Tdrkh	-1.8312	0.000137962	0.00167898
ENSMUSG00000076484	Trbj1-2	-1.98496	0.000138559	0.00168513
ENSMUSG00000052861	Dnah6	-1.36484	0.000141678	0.00171962
ENSMUSG00000038587	Akap12	-1.18919	0.00014298	0.00173313
ENSMUSG00000030214	Plbd1	-0.727777	0.000144162	0.00174398
ENSMUSG00000000085	Scmh1	-0.841939	0.00014565	0.00176081
ENSMUSG00000033590	Myo5c	-3.68155	0.000147285	0.00177705
ENSMUSG00000029321	Slc10a6	-1.14814	0.000147484	0.00177827
ENSMUSG00000049858	Suox	-0.749931	0.000147746	0.00178027
ENSMUSG00000004044	Cavin1	-0.70974	0.000148322	0.00178484
ENSMUSG00000032602	Slc25a20	-0.671698	0.000148645	0.00178756
ENSMUSG00000032946	Rasgrp2	-0.784639	0.000149366	0.00179505
ENSMUSG00000055214	Pld5	-2.54847	0.000149758	0.00179857
ENSMUSG00000015468	Notch4	-0.896	0.000150754	0.00180935
ENSMUSG00000028599	Tnfrsf1b	-0.681344	0.000151648	0.00181888
ENSMUSG00000022425	Enpp2	-0.831248	0.00015198	0.00182167
ENSMUSG00000042349	Ikbke	-0.844222	0.000152719	0.00182933
ENSMUSG00000095126	Trav6-7-dv9	-5.82241	0.000153198	0.00183386
ENSMUSG00000041609	Bicdl1	-1.05709	0.000155462	0.00185609
ENSMUSG00000042757	Tmem108	-1.45266	0.000157035	0.00186999
ENSMUSG00000024232	Bambi	-1.18458	0.000158764	0.00188811
ENSMUSG00000022419	Deptor	-1.04066	0.000159726	0.00189586
ENSMUSG00000043384	Gprasp1	-0.901247	0.000160494	0.0019025
ENSMUSG00000031209	Heph	-1.15339	0.000162208	0.00192032
ENSMUSG00000032827	Ppp1r9a	-1.78721	0.000163073	0.00192806
ENSMUSG00000038354	Ankrd35	-1.38712	0.000164683	0.00194332
ENSMUSG00000029561	Oasl2	-1.16472	0.000164831	0.00194381
ENSMUSG00000095041	AC149090.1	-0.664847	0.000165814	0.0019532
ENSMUSG00000004791	Pgf	-1.78162	0.000167425	0.00196877
ENSMUSG00000032741	Tpcn1	-0.92505	0.00016797	0.00197223
ENSMUSG00000110279	Gm45552	-1.0911	0.000167996	0.00197223
ENSMUSG00000089679	Gm16299	-4.39471	0.000170706	0.00199891
ENSMUSG00000025268	Maged2	-0.915839	0.000172072	0.00201103
ENSMUSG00000003352	Cacnb3	-1.25021	0.000175124	0.00204408
ENSMUSG00000036356	Csgalnact1	-1.41828	0.000176065	0.00205375
ENSMUSG00000018217	Pmp22	-0.813658	0.000176663	0.0020581
ENSMUSG00000103126	Gm37387	-1.74811	0.000177999	0.00207235
ENSMUSG00000002997	Prkar2b	-1.61677	0.000178631	0.00207838
ENSMUSG00000037060	Cavin3	-0.978582	0.000179482	0.00208562
ENSMUSG00000026278	Bok	-0.899932	0.00018032	0.0020927
ENSMUSG00000030409	Dmpk	-0.703515	0.000181675	0.00210575
ENSMUSG00000032216	Nedd4	-0.653241	0.000182119	0.00210955
ENSMUSG00000092275	Gm20465	-1.45215	0.000182946	0.0021178
ENSMUSG00000023009	Nckap5l	-1.08144	0.000185507	0.0021393
ENSMUSG00000034783	Cd207	-5.3838	0.000185669	0.00213982
ENSMUSG00000030165	Klrd1	-1.03541	0.000186149	0.00214264
ENSMUSG00000046402	Rbp1	-0.79802	0.000186631	0.00214549
ENSMUSG00000021556	Golm1	-0.829062	0.000191043	0.00219026
ENSMUSG00000002731	Prkra	-0.843495	0.000191087	0.00219026
ENSMUSG00000103768	Gm37856	-2.34697	0.000191125	0.00219026
ENSMUSG00000027513	Pck1	-3.45412	0.000191967	0.00219853
ENSMUSG00000021375	Kif13a	-0.909923	0.000192454	0.00220196
ENSMUSG00000067818	Myl9	-0.875301	0.000192507	0.00220196
ENSMUSG00000055737	Ghr	-1.31164	0.000194413	0.00222237
ENSMUSG00000026574	Dpt	-1.03082	0.00019511	0.00222619
ENSMUSG00000058756	Thra	-0.778451	0.000197191	0.00224569
ENSMUSG00000032657	Fam189b	-0.827594	0.000199023	0.0022581
ENSMUSG00000076470	Trbv13-3	-1.59448	0.000201477	0.00228029
ENSMUSG00000023912	Slc25a27	-1.28921	0.000202367	0.00228894
ENSMUSG00000014353	Tmem87b	-0.60725	0.000205165	0.00231486
ENSMUSG00000033763	Mtss1l	-0.978064	0.000207048	0.00233178
ENSMUSG00000033910	Gucy1a1	-1.00949	0.000207635	0.00233695
ENSMUSG00000020598	Nrcam	-3.25978	0.000210515	0.00236645
ENSMUSG00000027977	Ndst3	-1.85505	0.000211291	0.00237356
ENSMUSG00000033355	Rtp4	-1.33045	0.000211407	0.00237356
ENSMUSG00000051497	Kcnj16	-1.14665	0.000212043	0.00237895
ENSMUSG00000015981	Stk32c	-1.15278	0.000215637	0.00241363
ENSMUSG00000068009	Bpifb6	-5.90842	0.000217025	0.00242768
ENSMUSG00000045817	Zfp36l2	-1.28538	0.000217227	0.00242845
ENSMUSG00000028476	Reck	-1.06947	0.000218436	0.00243898
ENSMUSG00000028943	Espn	-1.18471	0.000219001	0.0024438
ENSMUSG00000071379	Hpcal1	-0.661096	0.000219738	0.00244949
ENSMUSG00000079563	Pglyrp2	-1.02216	0.000220449	0.00245545
ENSMUSG00000015202	Cnksr3	-1.14226	0.000222186	0.00247028
ENSMUSG00000039607	Rbms3	-1.02269	0.000223244	0.00247902
ENSMUSG00000072568	Fam84b	-1.04373	0.000223534	0.00248074
ENSMUSG00000028108	Ecm1	-0.800833	0.000224521	0.00249018
ENSMUSG00000018845	Unc45b	-1.14773	0.000226143	0.00250513
ENSMUSG00000029484	Anxa3	-0.811673	0.000228003	0.0025242
ENSMUSG00000031309	Rps6ka3	-0.641881	0.000228467	0.00252781
ENSMUSG00000110386	Gm42031	-5.12816	0.000230073	0.00254096
ENSMUSG00000041119	Pde9a	-2.28357	0.000230622	0.00254548
ENSMUSG00000006356	Crip2	-0.777521	0.000231631	0.00255353
ENSMUSG00000104509	Gm33994	-2.51407	0.000232326	0.00255825
ENSMUSG00000022844	Pdia5	-1.06278	0.000232339	0.00255825
ENSMUSG00000028051	Hcn3	-1.47199	0.000232614	0.00255974
ENSMUSG00000050953	Gja1	-0.886586	0.000232845	0.00255981
ENSMUSG00000050640	Tmem150c	-1.17039	0.000232901	0.00255981
ENSMUSG00000032412	Atp1b3	-0.680437	0.000233158	0.0025611
ENSMUSG00000021143	Pacs2	-0.596009	0.000233613	0.00256455
ENSMUSG00000030516	Tjp1	-0.928748	0.000239085	0.00261833
ENSMUSG00000024972	Lgals12	-3.19452	0.000242578	0.0026534
ENSMUSG00000116433	Gm49553	-1.37035	0.000245388	0.00268252
ENSMUSG00000026483	Fam129a	-0.726817	0.000245845	0.00268468
ENSMUSG00000045326	Fndc7	-1.60802	0.000245879	0.00268468
ENSMUSG00000038425	Poli	-0.82321	0.000246041	0.00268484
ENSMUSG00000048285	Frmd6	-0.861885	0.000246476	0.00268798
ENSMUSG00000076495	Trbj2-4	-2.85281	0.000247399	0.00269644
ENSMUSG00000024006	Stk38	-0.586548	0.000255482	0.00276967
ENSMUSG00000060572	Mfap2	-1.49121	0.000258657	0.00279745
ENSMUSG00000073987	Ggh	-1.27772	0.00025908	0.00280037
ENSMUSG00000076497	Trbj2-7	-1.80932	0.000260337	0.00280897
ENSMUSG00000032094	Cd3d	-1.09066	0.000261231	0.00281529
ENSMUSG00000116504	I730030J21Rik	-0.922475	0.00026206	0.00282256
ENSMUSG00000035775	Krt20	-3.15296	0.000270078	0.00290378
ENSMUSG00000029136	Rbks	-1.2234	0.000270334	0.00290482
ENSMUSG00000032035	Ets1	-0.64437	0.000272708	0.00292173
ENSMUSG00000028944	Prkag2	-0.652543	0.000275258	0.00294733
ENSMUSG00000022967	Ifnar1	-0.519472	0.000275611	0.00294938
ENSMUSG00000021298	Gpr132	-0.893099	0.000279718	0.00299087
ENSMUSG00000038056	Kmt2c	-0.53808	0.000280186	0.00299308
ENSMUSG00000044505	Lingo4	-3.33486	0.000281233	0.0030025
ENSMUSG00000069114	Zbtb10	-0.943267	0.000284468	0.0030335
ENSMUSG00000098021	Gm9522	-5.64472	0.000286755	0.00305431
ENSMUSG00000084860	2610204G07Rik	-3.69723	0.000287148	0.00305672
ENSMUSG00000026773	Pfkfb3	-0.609616	0.000288273	0.00306691
ENSMUSG00000060147	Serpinb6a	-0.638833	0.000290383	0.00308756
ENSMUSG00000071724	Smpd5	-0.97587	0.000291987	0.00310281
ENSMUSG00000024677	Ms4a6b	-0.911753	0.000292361	0.00310498
ENSMUSG00000024055	Cyp4f13	-0.637834	0.00029722	0.00315108
ENSMUSG00000070304	Scn2b	-1.12098	0.000299329	0.00316976
ENSMUSG00000026556	Vangl2	-1.11681	0.000299781	0.00317088
ENSMUSG00000111546	Gm47050	-2.22854	0.000302381	0.00319468
ENSMUSG00000032281	Acsbg1	-1.15598	0.000308685	0.00325563
ENSMUSG00000073889	Il11ra1	-0.663082	0.000312844	0.00329584
ENSMUSG00000016758	Bik	-1.37121	0.000316253	0.00332394
ENSMUSG00000034522	Zfp395	-0.802653	0.000317628	0.00333646
ENSMUSG00000066800	Rnasel	-0.634799	0.000324678	0.00339879
ENSMUSG00000018909	Arrb1	-0.681647	0.000326177	0.00341253
ENSMUSG00000085120	Gm16086	-5.77762	0.000329408	0.00343768
ENSMUSG00000004651	Tyr	-5.75237	0.00032984	0.00343904
ENSMUSG00000045639	Zfp629	-0.96052	0.000333715	0.00347547
ENSMUSG00000043924	Ncmap	-1.89835	0.000336715	0.00350272
ENSMUSG00000040624	Plekhg1	-0.874531	0.00033773	0.00351128
ENSMUSG00000024601	Isoc1	-0.625868	0.000338758	0.00351796
ENSMUSG00000027562	Car2	-1.20852	0.000341506	0.00354448
ENSMUSG00000062822	4833420G17Rik	-0.757025	0.000345175	0.00357646
ENSMUSG00000049109	Themis	-2.29533	0.000347012	0.00359347
ENSMUSG00000076831	Trav8-1	-5.24182	0.000350849	0.00362383
ENSMUSG00000026390	Marco	-1.0801	0.000350937	0.00362383
ENSMUSG00000061740	Cyp2d22	-1.03716	0.000354361	0.003653
ENSMUSG00000029570	Lfng	-0.844808	0.000354704	0.00365447
ENSMUSG00000046971	Pla2g4f	-1.88869	0.000358103	0.00368741
ENSMUSG00000003849	Nqo1	-1.86451	0.000359897	0.00369963
ENSMUSG00000024242	Map4k3	-0.704724	0.00036115	0.00370926
ENSMUSG00000061353	Cxcl12	-0.71636	0.000364421	0.00373353
ENSMUSG00000040345	Arhgap9	-0.700973	0.000365469	0.00374217
ENSMUSG00000045287	Rtn4rl1	-0.904181	0.000366508	0.0037507
ENSMUSG00000038572	Bpifb5	-2.09277	0.000369136	0.00376915
ENSMUSG00000020134	Peli1	-0.647136	0.000370891	0.00378283
ENSMUSG00000026399	Cd55	-0.800722	0.000372579	0.0037937
ENSMUSG00000074497	A430078G23Rik	-0.78311	0.000374381	0.00380992
ENSMUSG00000079845	Xlr4a	-0.673459	0.000375868	0.00382293
ENSMUSG00000085566	A730017L22Rik	-0.977616	0.000377044	0.00383276
ENSMUSG00000026185	Igfbp5	-2.29553	0.000378209	0.00384246
ENSMUSG00000020272	Stk10	-0.637079	0.000381038	0.00386476
ENSMUSG00000000253	Gmpr	-1.53724	0.000383064	0.00388315
ENSMUSG00000030089	Slc41a3	-1.03727	0.000386606	0.00391688
ENSMUSG00000032360	Hcrtr2	-2.8797	0.000388852	0.00393117
ENSMUSG00000027792	Bche	-3.23746	0.000389517	0.00393546
ENSMUSG00000026473	Glul	-0.832603	0.000391146	0.00394755
ENSMUSG00000022793	B4galt4	-1.11898	0.000391964	0.00395362
ENSMUSG00000069662	Marcks	-0.493541	0.000397324	0.00400326
ENSMUSG00000051596	Otop1	-6.15729	0.000402695	0.0040519
ENSMUSG00000019789	Hey2	-2.43721	0.000403226	0.0040519
ENSMUSG00000041460	Cacna2d4	-1.35728	0.00040325	0.0040519
ENSMUSG00000033460	Armcx1	-1.03523	0.000404214	0.00405702
ENSMUSG00000108187	4930511E03Rik	-5.15271	0.000406722	0.00407996
ENSMUSG00000030852	Tacc2	-1.13121	0.000409445	0.00410276
ENSMUSG00000022893	Adamts1	-1.60211	0.000412484	0.00413094
ENSMUSG00000019996	Map7	-0.77949	0.000415364	0.00415523
ENSMUSG00000038393	Txnip	-0.843039	0.000417009	0.00416941
ENSMUSG00000039497	Dse	-0.767575	0.00041892	0.00418174
ENSMUSG00000022178	Ajuba	-1.40934	0.00041893	0.00418174
ENSMUSG00000017466	Timp2	-0.587593	0.000420024	0.00418716
ENSMUSG00000020661	Dnmt3a	-0.63096	0.000420722	0.00419048
ENSMUSG00000017446	C1qtnf1	-0.774062	0.000427476	0.0042508
ENSMUSG00000025006	Sorbs1	-1.12559	0.000428175	0.00425311
ENSMUSG00000028469	Npr2	-0.895357	0.000429996	0.00426424
ENSMUSG00000036158	Prickle1	-1.08182	0.000430259	0.00426453
ENSMUSG00000041702	Btbd7	-0.524264	0.00043056	0.00426521
ENSMUSG00000039585	Myo9a	-0.751595	0.000436284	0.00431722
ENSMUSG00000043639	Rbm20	-2.6745	0.000439885	0.0043505
ENSMUSG00000037994	Slc9b2	-1.99456	0.000441597	0.00436271
ENSMUSG00000025212	Sfxn3	-0.594348	0.000445753	0.00440139
ENSMUSG00000032322	Pstpip1	-0.704351	0.000447784	0.00441428
ENSMUSG00000006587	Snai3	-1.38351	0.000451175	0.00444531
ENSMUSG00000021285	Ppp1r13b	-0.639224	0.000454554	0.00447619
ENSMUSG00000000305	Cdh4	-2.1166	0.000456641	0.00448948
ENSMUSG00000026825	Dnm1	-0.976236	0.000461074	0.00452873
ENSMUSG00000029299	Abcg3	-0.768521	0.000461909	0.00453396
ENSMUSG00000114185	Gm47662	-1.8515	0.000463887	0.00455093
ENSMUSG00000020042	Btbd11	-0.973227	0.000465213	0.00456148
ENSMUSG00000032714	Syde1	-0.746361	0.000465673	0.00456354
ENSMUSG00000030213	Atf7ip	-0.602122	0.000466488	0.00456908
ENSMUSG00000018474	Chd3	-0.923336	0.000467935	0.0045759
ENSMUSG00000027634	Ndrg3	-0.646971	0.000485767	0.00473253
ENSMUSG00000055148	Klf2	-0.69969	0.000488187	0.00475105
ENSMUSG00000031162	Gata1	-2.09589	0.000489825	0.00476062
ENSMUSG00000037400	Atp11b	-0.519931	0.000491912	0.00477629
ENSMUSG00000049350	Zg16	-2.47031	0.000492585	0.00477857
ENSMUSG00000037432	Fer1l5	-0.864858	0.00049289	0.00477899
ENSMUSG00000020732	Rab37	-0.75081	0.000495101	0.00479534
ENSMUSG00000020439	Smtn	-0.763108	0.000496777	0.004803
ENSMUSG00000047821	Trim16	-1.72552	0.000496944	0.004803
ENSMUSG00000022623	Shank3	-1.00046	0.00050155	0.00483984
ENSMUSG00000085603	Gm11346	-1.29658	0.000504434	0.0048651
ENSMUSG00000006611	Hfe	-0.950408	0.000504811	0.00486616
ENSMUSG00000030737	Slco2b1	-0.695317	0.000507299	0.004885
ENSMUSG00000028341	Nr4a3	-1.54101	0.000514686	0.00495063
ENSMUSG00000047342	Zfp286	-1.77104	0.000514982	0.00495063
ENSMUSG00000067577	A430093F15Rik	-0.908346	0.000515561	0.0049515
ENSMUSG00000020868	Xylt2	-0.82588	0.000515861	0.00495177
ENSMUSG00000041445	Mmrn2	-0.865087	0.000516765	0.00495785
ENSMUSG00000030365	Clec2i	-0.676206	0.000522105	0.00500383
ENSMUSG00000090173	Fbxw10	-1.52476	0.000526253	0.00503957
ENSMUSG00000067203	H2-K2	-0.767516	0.000526667	0.00503961
ENSMUSG00000015568	Lpl	-1.18517	0.000529468	0.00506376
ENSMUSG00000045954	Cavin2	-1.25564	0.000536224	0.00512302
ENSMUSG00000037287	Tbcel	-0.634269	0.000537541	0.00513291
ENSMUSG00000072720	Myo18b	-2.77438	0.000547546	0.00522287
ENSMUSG00000039178	Tbc1d19	-0.922982	0.000547819	0.00522287
ENSMUSG00000004568	Arhgef18	-0.618989	0.000548425	0.00522456
ENSMUSG00000030554	Synm	-1.1715	0.000549146	0.00522734
ENSMUSG00000028003	Lrat	-1.24174	0.000555145	0.00527164
ENSMUSG00000068417	Pnp2	-3.30761	0.000555158	0.00527164
ENSMUSG00000039911	Spsb1	-0.755164	0.000556026	0.00527164
ENSMUSG00000000392	Fap	-1.11579	0.000556047	0.00527164
ENSMUSG00000027227	Sord	-0.795091	0.000559179	0.00529532
ENSMUSG00000036206	Sh3bp4	-0.817218	0.000559187	0.00529532
ENSMUSG00000022013	Dnajc15	-0.627254	0.000560904	0.00530883
ENSMUSG00000026458	Ppfia4	-0.889913	0.000561297	0.0053098
ENSMUSG00000052384	Nrros	-0.534337	0.000562576	0.00531914
ENSMUSG00000030774	Pak1	-0.955111	0.000566726	0.00535283
ENSMUSG00000032725	Folr2	-1.38664	0.000568154	0.0053613
ENSMUSG00000038145	Snrk	-0.637484	0.000568524	0.0053613
ENSMUSG00000021585	Cast	-0.552636	0.000568675	0.0053613
ENSMUSG00000049580	Tsku	-1.31383	0.000568796	0.0053613
ENSMUSG00000018554	Ybx2	-3.92587	0.000570007	0.00536994
ENSMUSG00000066877	Nck2	-1.16203	0.000574897	0.00540976
ENSMUSG00000032324	Tspan3	-0.873731	0.000575222	0.00540976
ENSMUSG00000097194	9330175E14Rik	-1.02603	0.000578151	0.00543265
ENSMUSG00000029503	P2rx2	-2.82252	0.000578738	0.00543538
ENSMUSG00000027463	Slc52a3	-1.09322	0.000584651	0.00548544
ENSMUSG00000021806	Nid2	-0.910255	0.000584669	0.00548544
ENSMUSG00000018566	Slc2a4	-2.07656	0.00058764	0.0055074
ENSMUSG00000019927	Ube2d1	-0.617625	0.000590916	0.00552942
ENSMUSG00000030107	Usp18	-1.1151	0.000591173	0.00552942
ENSMUSG00000046329	Slc25a23	-1.13444	0.000593419	0.00554474
ENSMUSG00000038235	F11r	-0.738161	0.000594284	0.00554999
ENSMUSG00000040940	Arhgef1	-0.759211	0.000594735	0.00555137
ENSMUSG00000032558	Nphp3	-1.18392	0.000598397	0.00557985
ENSMUSG00000022750	Klhl22	-0.699403	0.000604524	0.00562836
ENSMUSG00000044177	Wfikkn2	-2.52111	0.000620681	0.00576703
ENSMUSG00000043587	Pxylp1	-0.868023	0.000628022	0.00582931
ENSMUSG00000054021	Sirt5	-0.904663	0.000636507	0.00590206
ENSMUSG00000034832	Tet3	-0.622419	0.000642123	0.0059481
ENSMUSG00000001911	Nfix	-0.591538	0.000651896	0.00601727
ENSMUSG00000050530	Fam171a1	-1.0611	0.000664565	0.00612184
ENSMUSG00000018398	2022-09-08	-0.605159	0.000666328	0.00613499
ENSMUSG00000018900	Slc22a5	-0.686461	0.000670175	0.0061673
ENSMUSG00000045441	Gprin3	-0.984173	0.000674373	0.0062028
ENSMUSG00000040253	Gbp7	-0.936187	0.0006824	0.00626216
ENSMUSG00000031659	Adcy7	-0.579638	0.000684672	0.00627542
ENSMUSG00000030739	Myh14	-3.66686	0.000686024	0.00628465
ENSMUSG00000054676	1600014C10Rik	-0.646486	0.000687542	0.0062954
ENSMUSG00000055538	Zcchc24	-0.756457	0.000692802	0.00633979
ENSMUSG00000106620	Trav7-5	-4.45985	0.000693572	0.00634108
ENSMUSG00000012705	Retn	-1.9729	0.000695236	0.00635312
ENSMUSG00000055675	Kbtbd11	-0.792256	0.00069935	0.00638751
ENSMUSG00000044229	Nxpe4	-1.10486	0.00070014	0.00639154
ENSMUSG00000032349	Elovl5	-0.509041	0.000700935	0.00639559
ENSMUSG00000056290	Ms4a4b	-1.10584	0.00071231	0.00648965
ENSMUSG00000057230	Aak1	-0.590481	0.000724944	0.00657852
ENSMUSG00000029765	Plxna4	-1.22105	0.000728816	0.00660709
ENSMUSG00000060427	Zfp868	-0.960016	0.000735225	0.00665198
ENSMUSG00000031489	Adrb3	-2.81593	0.000735985	0.00665241
ENSMUSG00000029781	Fkbp9	-0.615416	0.000738369	0.00667051
ENSMUSG00000103378	Gm37176	-1.40816	0.0007434	0.00671229
ENSMUSG00000024420	Zfp521	-0.798767	0.000748685	0.00675036
ENSMUSG00000020102	Slc16a7	-1.14716	0.000753104	0.00678626
ENSMUSG00000040840	4930579G18Rik	-0.777801	0.000756326	0.00680581
ENSMUSG00000030170	Wnt5b	-2.44266	0.000756704	0.00680587
ENSMUSG00000055897	Ppp4r1l-ps	-0.640203	0.000770091	0.00689572
ENSMUSG00000034459	Ifit1	-1.39204	0.000774899	0.00693537
ENSMUSG00000029832	Nfe2l3	-2.16381	0.000782614	0.00698748
ENSMUSG00000063506	Arhgap22	-1.6917	0.000782635	0.00698748
ENSMUSG00000104350	Gm38244	-0.979765	0.000788228	0.00703264
ENSMUSG00000035284	Vps13c	-0.633342	0.000790654	0.00704874
ENSMUSG00000005474	Myl10	-4.9744	0.000791228	0.00704952
ENSMUSG00000042010	Acacb	-0.987808	0.000791513	0.00704952
ENSMUSG00000022436	Sh3bp1	-0.679846	0.000795432	0.00707753
ENSMUSG00000024413	Npc1	-0.562751	0.000799637	0.00710456
ENSMUSG00000026938	Fcna	-2.32361	0.000805944	0.00715711
ENSMUSG00000017639	Rab11fip4	-1.03095	0.000809306	0.00717837
ENSMUSG00000039942	Ptger4	-0.619816	0.000809517	0.00717837
ENSMUSG00000025558	Dock9	-0.660761	0.000810959	0.00718767
ENSMUSG00000042961	Egflam	-2.8077	0.000812946	0.00720128
ENSMUSG00000022822	Abcc5	-0.892718	0.00081528	0.00721197
ENSMUSG00000029428	Stx2	-0.631779	0.00082504	0.00728242
ENSMUSG00000020220	Vps13d	-0.529837	0.000825237	0.00728242
ENSMUSG00000033386	Frrs1	-0.707395	0.000825883	0.0072846
ENSMUSG00000029101	Rgs12	-0.848189	0.000828222	0.00730171
ENSMUSG00000018427	Ypel2	-1.06956	0.000830889	0.00732169
ENSMUSG00000039765	Cc2d2a	-1.03255	0.000831311	0.00732187
ENSMUSG00000020811	Wscd1	-1.68749	0.000838478	0.00736723
ENSMUSG00000024236	Svil	-0.719751	0.000841699	0.00738842
ENSMUSG00000097815	Gm26809	-1.09432	0.000842771	0.00739429
ENSMUSG00000040264	Gbp2b	-1.55095	0.000844608	0.00740407
ENSMUSG00000046280	She	-1.13604	0.000848189	0.00743111
ENSMUSG00000038780	Smurf1	-0.604334	0.000850167	0.00744487
ENSMUSG00000034101	Ctnnd1	-0.997087	0.000855236	0.00748567
ENSMUSG00000063632	Sox11	-4.39406	0.000863642	0.00754839
ENSMUSG00000076496	Trbj2-5	-2.27242	0.000864796	0.00755347
ENSMUSG00000058216	Gstp3	-0.963181	0.000868949	0.00758389
ENSMUSG00000058979	Hdhd5	-0.633476	0.000871152	0.00759949
ENSMUSG00000002012	Pnck	-2.2282	0.000871602	0.00759978
ENSMUSG00000022836	Mylk	-0.650075	0.000873495	0.00761266
ENSMUSG00000018001	Cyth3	-0.688903	0.000876964	0.00763924
ENSMUSG00000029869	Ephb6	-2.86607	0.000894459	0.00777311
ENSMUSG00000050014	Apol10b	-1.29347	0.000900227	0.00780755
ENSMUSG00000034189	Hsdl1	-1.00496	0.000900293	0.00780755
ENSMUSG00000018169	Mfng	-0.662552	0.000911364	0.00788999
ENSMUSG00000022912	Pros1	-0.738325	0.000917937	0.00793772
ENSMUSG00000052974	Cyp2f2	-1.89006	0.000921127	0.00795943
ENSMUSG00000022840	Adcy5	-0.691374	0.00093011	0.00802945
ENSMUSG00000018830	Myh11	-0.700637	0.000931548	0.00803807
ENSMUSG00000028565	Nfia	-0.82139	0.000935475	0.0080627
ENSMUSG00000026630	Batf3	-1.04521	0.000937739	0.00807623
ENSMUSG00000091311	Spata31d1b	-2.72223	0.000940242	0.00808254
ENSMUSG00000096474	Gm5561	-3.80334	0.000942017	0.00809399
ENSMUSG00000028373	Astn2	-1.55328	0.000948603	0.00814292
ENSMUSG00000043243	Fam129c	-0.733254	0.00095962	0.00823362
ENSMUSG00000026581	Sell	-0.649326	0.000960438	0.00823677
ENSMUSG00000079834	Tmlhe	-1.07714	0.000963728	0.00825676
ENSMUSG00000111758	Gm30373	-2.53976	0.000980134	0.00837423
ENSMUSG00000015647	Lama5	-0.674653	0.000981354	0.00838074
ENSMUSG00000076461	Trbv1	-1.35478	0.00098322	0.00838883
ENSMUSG00000021662	Arhgef28	-1.49349	0.000989173	0.00842781
ENSMUSG00000055296	Tmem245	-0.513368	0.000993013	0.00844824
ENSMUSG00000020401	Fam71b	-2.05569	0.00099338	0.00844824
ENSMUSG00000038545	Cul7	-0.752666	0.000993421	0.00844824
ENSMUSG00000090523	Gypc	-0.705196	0.000999423	0.00849533
ENSMUSG00000005611	Mrvi1	-0.900983	0.00100618	0.00854081
ENSMUSG00000089706	B230216N24Rik	-3.38742	0.00100868	0.00855812
ENSMUSG00000055523	Gucy2g	-5.01325	0.00101425	0.00859736
ENSMUSG00000090035	Galnt4	-0.626391	0.00102715	0.00869863
ENSMUSG00000076485	Trbj1-3	-1.91618	0.00102771	0.0086993
ENSMUSG00000054263	Lifr	-0.699763	0.00103325	0.0087422
ENSMUSG00000000317	Bcl6b	-1.48997	0.00103468	0.00875023
ENSMUSG00000004562	Arhgef40	-1.00213	0.00105034	0.00885803
ENSMUSG00000072244	Trim6	-1.85412	0.00105281	0.00887476
ENSMUSG00000042073	Abhd14b	-0.962449	0.00105476	0.00888717
ENSMUSG00000030729	Pgm2l1	-0.689625	0.00105725	0.00889992
ENSMUSG00000030134	Rasgef1a	-1.27183	0.00105946	0.00891029
ENSMUSG00000027487	Cdk5rap1	-1.17494	0.00106486	0.00894744
ENSMUSG00000052331	Ankrd44	-0.542127	0.00107475	0.00902228
ENSMUSG00000030246	Ldhb	-2.70159	0.00108711	0.00912182
ENSMUSG00000068036	Afdn	-0.675493	0.00109301	0.00915874
ENSMUSG00000016552	Foxred2	-0.698917	0.00109726	0.00919015
ENSMUSG00000049907	Rasl11b	-1.79772	0.00110054	0.00921333
ENSMUSG00000021573	Tppp	-1.21553	0.00110122	0.0092148
ENSMUSG00000045312	Lhfpl2	-0.877077	0.00110371	0.00923148
ENSMUSG00000032329	Hmg20a	-0.543407	0.00110462	0.00923485
ENSMUSG00000079593	Gm14597	-1.24283	0.00111248	0.00928391
ENSMUSG00000028776	Tinagl1	-0.790434	0.00111252	0.00928391
ENSMUSG00000026417	Pigr	-2.01819	0.00112158	0.00935522
ENSMUSG00000044258	Ctla2a	-0.711164	0.00113128	0.0094237
ENSMUSG00000031808	Slc27a1	-0.821994	0.00113226	0.0094237
ENSMUSG00000045333	Zfp423	-1.06267	0.00113237	0.0094237
ENSMUSG00000050010	Shisa3	-0.959129	0.00113911	0.00947115
ENSMUSG00000067365	Tmem128	-0.571507	0.0011402	0.00947594
ENSMUSG00000024940	Ltbp3	-0.691254	0.00114075	0.00947616
ENSMUSG00000100658	F730311O21Rik	-0.998302	0.00114186	0.00948059
ENSMUSG00000046152	Fut10	-1.25667	0.00114232	0.00948059
ENSMUSG00000061780	Cfd	-2.00854	0.00114627	0.00950906
ENSMUSG00000027859	Ngf	-3.79603	0.00116293	0.00964291
ENSMUSG00000037110	Ralgapa2	-0.573312	0.00116756	0.00967336
ENSMUSG00000075334	Rprm	-2.51218	0.00116767	0.00967336
ENSMUSG00000029298	Gbp9	-0.802123	0.00117713	0.0097473
ENSMUSG00000038604	Ripor1	-0.753382	0.0011823	0.00978567
ENSMUSG00000037509	Arhgef4	-0.921065	0.00118383	0.00979397
ENSMUSG00000057193	Slc44a2	-0.553437	0.00118558	0.00980401
ENSMUSG00000046719	Nxph3	-2.05329	0.00118802	0.00981969
ENSMUSG00000020432	Tcn2	-0.794225	0.00119649	0.00988528
ENSMUSG00000063652	Slc22a21	-1.51475	0.00120772	0.00996
ENSMUSG00000020642	Rnf144a	-0.657089	0.00121058	0.00997909
ENSMUSG00000037997	Parp11	-0.621487	0.00121251	0.00999052
ENSMUSG00000086484	Nron	-5.81984	0.00121412	0.00999548
ENSMUSG00000027376	Prom2	-4.58681	0.00121421	0.00999548
ENSMUSG00000057329	Bcl2	-0.585717	0.0012158	0.0100041
ENSMUSG00000015806	Qdpr	-0.633305	0.00121724	0.01001
ENSMUSG00000029408	Abcb9	-1.21783	0.00122471	0.0100547
ENSMUSG00000029999	Tgfa	-0.846641	0.0012264	0.01006
ENSMUSG00000017607	Tns4	-1.73501	0.00122932	0.0100789
ENSMUSG00000027669	Gnb4	-0.660516	0.00122987	0.0100789
ENSMUSG00000061577	Adgrg5	-0.939352	0.0012375	0.0101324
ENSMUSG00000082286	Pisd-ps1	-0.692089	0.00123969	0.0101425
ENSMUSG00000034248	Slc25a37	-0.537701	0.00123984	0.0101425
ENSMUSG00000020847	Rph3al	-0.945695	0.00124166	0.0101528
ENSMUSG00000054580	Pla2r1	-1.14097	0.00125008	0.0102171
ENSMUSG00000009687	Fxyd5	-0.576417	0.00125152	0.0102197
ENSMUSG00000049723	Mmp12	-2.37231	0.00125289	0.0102264
ENSMUSG00000038305	Spats2l	-1.41044	0.00125599	0.0102471
ENSMUSG00000033416	Gucd1	-0.596563	0.00126165	0.0102763
ENSMUSG00000036944	Tmem71	-0.695118	0.00126183	0.0102763
ENSMUSG00000020019	Ntn4	-1.16473	0.00127632	0.0103851
ENSMUSG00000026321	Tnfrsf11a	-0.750785	0.00128474	0.0104489
ENSMUSG00000098206	A430106G13Rik	-2.84078	0.00130953	0.0106033
ENSMUSG00000039031	Arhgap18	-0.698749	0.0013116	0.0106154
ENSMUSG00000060771	Tsga10	-1.04409	0.00131671	0.0106474
ENSMUSG00000025880	Smad7	-0.850586	0.00132019	0.0106707
ENSMUSG00000047497	Adamts12	-1.25658	0.00132395	0.0106964
ENSMUSG00000028965	Tnfrsf9	-0.719288	0.00132711	0.0107065
ENSMUSG00000037463	Fbxo27	-2.24331	0.00132718	0.0107065
ENSMUSG00000026479	Lamc2	-0.982993	0.00133326	0.0107431
ENSMUSG00000022696	Sidt1	-1.07614	0.00133898	0.0107749
ENSMUSG00000111792	Gm33858	-2.58081	0.00134604	0.0108164
ENSMUSG00000020399	Havcr2	-0.792075	0.00134637	0.0108164
ENSMUSG00000068696	Gpr88	-1.80959	0.00134764	0.0108164
ENSMUSG00000007207	Stx1a	-0.926064	0.00134779	0.0108164
ENSMUSG00000036053	Fmnl2	-0.665243	0.00134827	0.0108164
ENSMUSG00000035258	Abi3bp	-0.738596	0.00134886	0.0108164
ENSMUSG00000085417	Gm13919	-2.84064	0.00136197	0.0109024
ENSMUSG00000051890	Klhdc1	-0.832346	0.00137636	0.0110008
ENSMUSG00000095930	Nim1k	-2.4288	0.00138615	0.0110668
ENSMUSG00000002227	Mov10	-0.68839	0.00138745	0.0110724
ENSMUSG00000051375	Pcdh1	-0.785079	0.00138866	0.0110733
ENSMUSG00000021950	Anxa8	-4.23209	0.00138939	0.0110733
ENSMUSG00000021765	Fst	-1.71922	0.00139652	0.0111206
ENSMUSG00000099881	2810013P06Rik	-0.668497	0.00140096	0.0111461
ENSMUSG00000022667	Cd200r1	-1.06215	0.00141542	0.0112375
ENSMUSG00000053580	Tanc2	-0.769955	0.0014157	0.0112375
ENSMUSG00000036941	Elac1	-0.620594	0.00142054	0.0112577
ENSMUSG00000107715	Gm44135	-2.68193	0.00142251	0.0112684
ENSMUSG00000000530	Acvrl1	-0.643449	0.00142921	0.0113117
ENSMUSG00000028763	Hspg2	-0.608098	0.00143187	0.0113181
ENSMUSG00000029864	Gstk1	-0.968846	0.00143357	0.0113266
ENSMUSG00000001761	Smo	-1.51087	0.00143944	0.0113631
ENSMUSG00000021728	Emb	-0.594965	0.00144544	0.0113957
ENSMUSG00000097974	Gm10605	-1.712	0.00144902	0.0114115
ENSMUSG00000027854	Sike1	-0.560607	0.0014498	0.0114115
ENSMUSG00000076475	Trbv19	-1.27386	0.00145499	0.0114315
ENSMUSG00000019846	Lama4	-0.64223	0.00146437	0.0115003
ENSMUSG00000020900	Myh10	-0.758785	0.0014724	0.0115583
ENSMUSG00000030990	Pgap2	-0.796687	0.00147604	0.011582
ENSMUSG00000050332	Amer1	-0.649413	0.00147883	0.0115899
ENSMUSG00000096393	Fam240a	-3.56485	0.00147962	0.0115902
ENSMUSG00000048826	Dact2	-2.40893	0.00149342	0.0116932
ENSMUSG00000015533	Itga2	-0.907391	0.00151442	0.0118475
ENSMUSG00000040296	Ddx58	-0.816391	0.00151518	0.0118484
ENSMUSG00000022263	Trio	-0.583815	0.00151719	0.0118558
ENSMUSG00000036840	Siah1a	-0.661733	0.001518	0.0118558
ENSMUSG00000021432	Slc35b3	-0.563678	0.00151808	0.0118558
ENSMUSG00000046387	Pcdhb17	-1.16551	0.00151983	0.0118638
ENSMUSG00000039976	Tbc1d16	-0.731259	0.00152041	0.0118638
ENSMUSG00000030966	Trim21	-0.72022	0.00154644	0.0120306
ENSMUSG00000075595	Zfp652	-0.519744	0.0015493	0.012043
ENSMUSG00000038797	Zscan2	-0.81611	0.00155895	0.0121077
ENSMUSG00000052560	Cpne8	-0.764814	0.00156166	0.0121217
ENSMUSG00000024299	Adamts10	-0.622212	0.00159189	0.0123117
ENSMUSG00000063268	Parp10	-0.582826	0.00159196	0.0123117
ENSMUSG00000041308	Sntb2	-0.612693	0.00159965	0.0123608
ENSMUSG00000099375	Gm28187	-1.71376	0.00160441	0.0123818
ENSMUSG00000002602	Axl	-0.7191	0.00160929	0.0124143
ENSMUSG00000024589	Nedd4l	-0.610027	0.00160999	0.0124144
ENSMUSG00000040181	Fmo1	-1.21037	0.00162437	0.0124883
ENSMUSG00000071178	Serpina1b	-0.885197	0.00162463	0.0124883
ENSMUSG00000087006	Gm13889	-1.34652	0.00162504	0.0124883
ENSMUSG00000061048	Cdh3	-3.03323	0.00163272	0.0125351
ENSMUSG00000039943	Plcb4	-0.79352	0.00163535	0.0125446
ENSMUSG00000024781	Lipa	-0.640714	0.0016459	0.0126114
ENSMUSG00000090958	Lrrc32	-0.722975	0.00167814	0.0128014
ENSMUSG00000040562	Gstm2	-0.63369	0.00167867	0.0128014
ENSMUSG00000100183	Gm28512	-2.89084	0.00167951	0.0128014
ENSMUSG00000040451	Sgms1	-0.652994	0.00167987	0.0128014
ENSMUSG00000067377	Tspan6	-1.16844	0.00168017	0.0128014
ENSMUSG00000022587	Ly6e	-0.570383	0.00168381	0.0128213
ENSMUSG00000030341	Tnfrsf1a	-0.672331	0.00168703	0.0128404
ENSMUSG00000026070	Il18r1	-0.895844	0.00169135	0.0128614
ENSMUSG00000041607	Mbp	-0.705103	0.0016919	0.0128614
ENSMUSG00000052852	Reep1	-0.88811	0.00169633	0.0128839
ENSMUSG00000041849	Card6	-0.498291	0.00169698	0.0128839
ENSMUSG00000027009	Itga4	-0.44326	0.00170585	0.0129352
ENSMUSG00000022604	Cep97	-0.827519	0.00171011	0.0129567
ENSMUSG00000021171	Esyt2	-0.571413	0.00171241	0.012968
ENSMUSG00000025978	Rftn2	-0.831789	0.00171387	0.012969
ENSMUSG00000032577	Mapkapk3	-0.65958	0.00172709	0.0130637
ENSMUSG00000028071	Sh2d2a	-0.796082	0.00172997	0.01308
ENSMUSG00000113780	Gm33195	-2.3939	0.00174068	0.0131501
ENSMUSG00000031586	Rbpms	-0.668265	0.00174466	0.0131695
ENSMUSG00000096596	Gm10591	-1.95679	0.00174469	0.0131695
ENSMUSG00000112458	Gm40773	-2.49674	0.00174654	0.013178
ENSMUSG00000072591	5930412G12Rik	-1.75387	0.00175156	0.0132104
ENSMUSG00000046916	Myct1	-1.113	0.00177039	0.013336
ENSMUSG00000043535	Setx	-0.458505	0.00177168	0.0133402
ENSMUSG00000021665	Hexb	-0.503931	0.00177318	0.0133405
ENSMUSG00000036570	Fxyd1	-0.911976	0.00177519	0.0133446
ENSMUSG00000097290	1300002E11Rik	-0.626418	0.00178045	0.0133786
ENSMUSG00000000318	Clec10a	-1.28969	0.00178998	0.0134392
ENSMUSG00000053931	Cnn3	-0.647981	0.00181082	0.013586
ENSMUSG00000041132	N4bp2l1	-0.670223	0.0018114	0.013586
ENSMUSG00000035498	Cdcp1	-1.53754	0.00181261	0.013586
ENSMUSG00000031099	Smarca1	-2.51744	0.00181325	0.013586
ENSMUSG00000022848	Dirc2	-0.693832	0.00182057	0.0136297
ENSMUSG00000010751	Tnfrsf22	-0.696909	0.00182394	0.0136437
ENSMUSG00000002588	Pon1	-2.11591	0.00182935	0.0136729
ENSMUSG00000000416	Cttnbp2	-1.42695	0.00183132	0.0136821
ENSMUSG00000025089	Gfra1	-3.05829	0.0018618	0.0138815
ENSMUSG00000091648	C2cd4d	-4.11718	0.00187746	0.0139868
ENSMUSG00000019326	Aoc3	-0.927528	0.0018826	0.0140136
ENSMUSG00000040209	Zfp704	-1.01833	0.00189544	0.014092
ENSMUSG00000043671	Dpy19l3	-0.699172	0.00191294	0.0141872
ENSMUSG00000076486	Trbj1-4	-1.81138	0.00191368	0.0141872
ENSMUSG00000058056	Palld	-0.861362	0.00192027	0.0142234
ENSMUSG00000003847	Nfat5	-0.519457	0.00192111	0.0142234
ENSMUSG00000094966	Trav9-2	-1.97872	0.00192282	0.0142261
ENSMUSG00000000627	Sema4f	-0.911368	0.00193194	0.0142823
ENSMUSG00000045098	Kmt5b	-0.478319	0.00194416	0.0143607
ENSMUSG00000107655	Gm44220	-1.81413	0.001948	0.0143671
ENSMUSG00000055254	Ntrk2	-1.21274	0.00195038	0.0143776
ENSMUSG00000040663	Clcf1	-0.703595	0.00196536	0.0144763
ENSMUSG00000021696	Elovl7	-1.29359	0.00196881	0.0144959
ENSMUSG00000000142	Axin2	-0.890632	0.00197672	0.0145424
ENSMUSG00000059857	Ntng1	-1.48641	0.00198645	0.0146022
ENSMUSG00000055707	Klhl26	-0.618461	0.0019888	0.0146136
ENSMUSG00000039831	Arhgap29	-0.758346	0.00199931	0.014679
ENSMUSG00000042474	Fcmr	-0.847276	0.00201793	0.0147932
ENSMUSG00000004631	Sgce	-0.925284	0.00203021	0.0148698
ENSMUSG00000093739	Gm20692	-1.62421	0.002031	0.0148698
ENSMUSG00000020848	Doc2b	-1.6909	0.00204265	0.0149284
ENSMUSG00000068854	Hist2h2be	-0.936369	0.00204266	0.0149284
ENSMUSG00000020263	Appl2	-0.622498	0.00205814	0.0150084
ENSMUSG00000026874	Hc	-1.71142	0.00206435	0.0150357
ENSMUSG00000051228	Nyx	-3.34438	0.00207743	0.0151154
ENSMUSG00000054932	Afp	-1.22239	0.00208039	0.0151231
ENSMUSG00000031480	Thsd1	-0.847364	0.00209377	0.0151857
ENSMUSG00000022577	Ly6h	-1.78888	0.0020941	0.0151857
ENSMUSG00000033960	Jcad	-0.799921	0.00209978	0.0152209
ENSMUSG00000058287	Gm12253	-3.17852	0.00210361	0.0152366
ENSMUSG00000074796	Slc4a11	-1.19119	0.0021168	0.0153199
ENSMUSG00000025076	Casp7	-0.633615	0.00212459	0.0153703
ENSMUSG00000045629	Sh3tc2	-1.57903	0.00214746	0.0155111
ENSMUSG00000037270	4932438A13Rik	-0.474011	0.00216062	0.0156
ENSMUSG00000027559	Car3	-2.25996	0.0021618	0.0156005
ENSMUSG00000076479	Trbv26	-1.83153	0.00217642	0.0156646
ENSMUSG00000032411	Tfdp2	-0.824083	0.0021834	0.0157086
ENSMUSG00000044309	Apol7c	-2.26837	0.00218881	0.015729
ENSMUSG00000035696	Rnf38	-0.505265	0.00221225	0.0158544
ENSMUSG00000044122	Proca1	-2.65917	0.00221234	0.0158544
ENSMUSG00000066892	Fbxl12	-0.923032	0.00221415	0.0158611
ENSMUSG00000036959	Bcorl1	-0.810166	0.00221837	0.0158852
ENSMUSG00000074971	Fibin	-1.55661	0.00223723	0.0159801
ENSMUSG00000033849	B3galt2	-1.905	0.0022382	0.0159801
ENSMUSG00000036782	Klhl13	-1.40923	0.00223904	0.0159801
ENSMUSG00000033765	Calm4	-3.92409	0.00224566	0.0160178
ENSMUSG00000025217	Btrc	-0.617739	0.00227272	0.0161918
ENSMUSG00000023942	Slc29a1	-0.570707	0.00228939	0.0162725
ENSMUSG00000047759	Hs3st3a1	-1.31243	0.00230453	0.0163483
ENSMUSG00000027803	Wwtr1	-0.685732	0.00230909	0.0163743
ENSMUSG00000020758	Itgb4	-0.782185	0.0023104	0.0163772
ENSMUSG00000076839	Trav13-1	-2.06183	0.00231277	0.0163841
ENSMUSG00000032890	Rims3	-1.30895	0.00231706	0.0164053
ENSMUSG00000015879	Fam184b	-1.51057	0.00232268	0.0164284
ENSMUSG00000043795	Prr33	-0.891025	0.00232372	0.0164284
ENSMUSG00000070327	Rnf213	-1.06867	0.00233539	0.0164994
ENSMUSG00000058446	Znrf2	-0.461789	0.00233814	0.0164994
ENSMUSG00000021113	Snapc1	-0.564223	0.00233837	0.0164994
ENSMUSG00000002222	Rmnd5a	-1.11477	0.00234115	0.0165119
ENSMUSG00000005897	Nr2c1	-0.748137	0.00235132	0.0165772
ENSMUSG00000111390	Gm48796	-1.16784	0.00236579	0.0166599
ENSMUSG00000024347	Psd2	-0.894448	0.00237421	0.0166935
ENSMUSG00000027800	Tm4sf1	-0.66678	0.00237868	0.0167185
ENSMUSG00000030782	Tgfb1i1	-0.706387	0.00240084	0.0168418
ENSMUSG00000023267	Gabrr2	-1.25099	0.00240288	0.0168497
ENSMUSG00000033446	Lpar6	-0.627377	0.00240852	0.0168762
ENSMUSG00000032744	Heyl	-1.44726	0.0024399	0.0170504
ENSMUSG00000031284	Pak3	-3.00339	0.00245366	0.0171363
ENSMUSG00000032705	Exd2	-0.579769	0.002457	0.0171502
ENSMUSG00000025666	Tmem47	-1.19764	0.00245968	0.0171623
ENSMUSG00000002104	Rapsn	-1.15705	0.00246516	0.017194
ENSMUSG00000037348	Paqr7	-0.660178	0.00247474	0.0172476
ENSMUSG00000036833	Pnpla7	-0.486336	0.00247896	0.0172705
ENSMUSG00000041577	Prelp	-0.731154	0.00250146	0.0173856
ENSMUSG00000020532	Acaca	-0.745477	0.00250214	0.0173856
ENSMUSG00000001156	Mxd1	-0.729359	0.00250403	0.0173904
ENSMUSG00000073403	Gm10499	-2.95185	0.00250474	0.0173904
ENSMUSG00000051225	Fam83a	-4.73929	0.00251132	0.0174076
ENSMUSG00000042210	Abhd14a	-0.942649	0.0025114	0.0174076
ENSMUSG00000005034	Prkacb	-0.490944	0.00254963	0.0176283
ENSMUSG00000026113	Inpp4a	-0.575752	0.0025532	0.0176463
ENSMUSG00000011008	Mcoln2	-0.479881	0.00255422	0.0176467
ENSMUSG00000024501	Dpysl3	-0.628013	0.002558	0.0176662
ENSMUSG00000040703	Cyp2s1	-1.31793	0.0025667	0.0177195
ENSMUSG00000062526	Mppe1	-0.514128	0.00258907	0.017847
ENSMUSG00000030587	2200002D01Rik	-1.12543	0.00261172	0.0179895
ENSMUSG00000053754	Chd8	-0.4534	0.00263366	0.018127
ENSMUSG00000070942	Il1rl2	-0.819042	0.00263986	0.0181629
ENSMUSG00000076824	Trav14n-3	-2.35599	0.00264209	0.0181713
ENSMUSG00000033768	Nrxn2	-1.37636	0.00264982	0.0182177
ENSMUSG00000031639	Tlr3	-0.990084	0.00265629	0.0182484
ENSMUSG00000022146	Osmr	-0.775041	0.00266826	0.0183237
ENSMUSG00000037872	Ackr1	-1.09806	0.00267505	0.0183498
ENSMUSG00000073492	Gm10521	-0.865804	0.00268588	0.0184032
ENSMUSG00000013236	Ptprs	-0.853528	0.00270141	0.0184957
ENSMUSG00000027797	Dclk1	-0.87366	0.00270281	0.0184984
ENSMUSG00000028223	Decr1	-0.591892	0.0027065	0.0185098
ENSMUSG00000078671	Chd2	-0.451361	0.00271349	0.0185433
ENSMUSG00000076863	Trav21-dv12	-2.78281	0.00271445	0.0185433
ENSMUSG00000093966	Trav4-3	-2.5115	0.00275156	0.0187688
ENSMUSG00000036353	P2ry12	-0.872079	0.0027619	0.0188112
ENSMUSG00000043279	Trim56	-0.495296	0.00276876	0.0188439
ENSMUSG00000086410	Gm16158	-1.31085	0.00277151	0.0188485
ENSMUSG00000022199	Slc22a17	-0.723688	0.00278208	0.0189064
ENSMUSG00000015085	Entpd2	-0.84862	0.00282239	0.0191589
ENSMUSG00000038352	Arl5c	-0.818585	0.00283344	0.0192054
ENSMUSG00000102794	Gm37712	-2.55169	0.00284977	0.0193021
ENSMUSG00000026944	Abca2	-0.53481	0.00286049	0.0193528
ENSMUSG00000008843	Cldn13	-1.71274	0.00288619	0.0194815
ENSMUSG00000045730	Adrb2	-0.490395	0.00288697	0.0194815
ENSMUSG00000028460	Sit1	-0.905493	0.00289077	0.0194999
ENSMUSG00000020638	Cmpk2	-0.853443	0.00289631	0.0195218
ENSMUSG00000101191	Gm28809	-2.18882	0.00289981	0.0195248
ENSMUSG00000032086	Bace1	-0.671889	0.00290138	0.0195282
ENSMUSG00000102813	Gm37795	-1.18742	0.00290423	0.0195369
ENSMUSG00000059486	Kbtbd2	-0.500905	0.00290584	0.0195369
ENSMUSG00000026000	Lancl1	-0.577764	0.00290588	0.0195369
ENSMUSG00000032599	Ip6k2	-0.54211	0.00292096	0.0196138
ENSMUSG00000050179	A930002I21Rik	-2.09558	0.00292162	0.0196138
ENSMUSG00000028005	Gucy1b1	-0.773945	0.00292992	0.0196407
ENSMUSG00000092167	Gm3696	-4.81469	0.00293833	0.0196898
ENSMUSG00000031290	Lrch2	-1.76929	0.00294151	0.0197039
ENSMUSG00000022562	Oplah	-0.773187	0.00296136	0.0198151
ENSMUSG00000070880	Gad1	-1.69956	0.00296824	0.0198403
ENSMUSG00000020009	Ifngr1	-0.577761	0.0029684	0.0198403
ENSMUSG00000040511	Pvr	-0.754787	0.00297325	0.0198655
ENSMUSG00000005686	Ampd3	-0.679768	0.00298134	0.0198966
ENSMUSG00000029675	Eln	-0.714428	0.0030237	0.0201403
ENSMUSG00000021222	Dcaf4	-0.591417	0.0030243	0.0201403
ENSMUSG00000026339	Ccdc93	-0.493382	0.00304063	0.0202343
ENSMUSG00000091144	Phf11c	-0.911477	0.00305826	0.0203368
ENSMUSG00000061723	Tnnt3	-1.21077	0.00309351	0.0205488
ENSMUSG00000039545	Flicr	-1.64768	0.00312082	0.0207
ENSMUSG00000049807	Arhgap23	-0.621036	0.00312985	0.0207449
ENSMUSG00000062127	Cttnbp2nl	-0.582012	0.00314245	0.0208133
ENSMUSG00000046470	Sox18	-0.766725	0.00314615	0.0208165
ENSMUSG00000087177	E130307A14Rik	-0.752455	0.00314634	0.0208165
ENSMUSG00000036907	C1ql2	-1.40871	0.00316318	0.0209127
ENSMUSG00000049502	Dtx3l	-0.862934	0.00317603	0.0209673
ENSMUSG00000041449	Serpina3h	-1.04486	0.00317882	0.0209732
ENSMUSG00000021294	Kif26a	-0.913842	0.00317921	0.0209732
ENSMUSG00000050310	Rictor	-0.544358	0.00318077	0.0209759
ENSMUSG00000023186	Vwa5a	-0.520432	0.00318515	0.0209972
ENSMUSG00000001943	Vsig2	-1.40867	0.00320662	0.0211158
ENSMUSG00000032092	Mpzl2	-4.16171	0.00321662	0.0211664
ENSMUSG00000035640	Cbarp	-0.871966	0.00322821	0.0212351
ENSMUSG00000050730	Arhgap42	-0.807242	0.00324329	0.0213112
ENSMUSG00000001281	Itgb7	-0.773824	0.00326828	0.0214369
ENSMUSG00000026829	Gbgt1	-1.95066	0.00327337	0.0214626
ENSMUSG00000042485	Mustn1	-0.913667	0.00329902	0.021592
ENSMUSG00000040723	Rcsd1	-0.509341	0.00330318	0.0216115
ENSMUSG00000021684	Pde8b	-1.29638	0.00331632	0.0216819
ENSMUSG00000054672	5830411N06Rik	-0.932683	0.00332813	0.0217436
ENSMUSG00000086395	A630014C17Rik	-1.41711	0.00335877	0.021928
ENSMUSG00000000244	Tspan32	-0.537363	0.00340162	0.0221682
ENSMUSG00000033308	Dpyd	-0.969617	0.00340305	0.0221696
ENSMUSG00000039166	Akap7	-0.842704	0.00342916	0.0223317
ENSMUSG00000082361	Btc	-2.59588	0.00344155	0.0223964
ENSMUSG00000024210	Ip6k3	-1.35482	0.00345405	0.0224698
ENSMUSG00000032494	Tdgf1	-2.08605	0.00347352	0.0225723
ENSMUSG00000034485	Uaca	-0.786949	0.00348112	0.0226136
ENSMUSG00000037736	Limch1	-1.07277	0.00349825	0.0226926
ENSMUSG00000027611	Procr	-0.79918	0.00350891	0.0227456
ENSMUSG00000078485	Plekhn1	-0.512097	0.00351514	0.0227699
ENSMUSG00000020676	Ccl11	-0.819459	0.0035302	0.0228431
ENSMUSG00000018593	Sparc	-0.720769	0.00353825	0.0228802
ENSMUSG00000032596	Uba7	-0.567828	0.00357623	0.0230853
ENSMUSG00000034324	Tmem132c	-1.39986	0.00357647	0.0230853
ENSMUSG00000024421	Lama3	-1.31661	0.00358148	0.0231013
ENSMUSG00000026442	Nfasc	-1.01894	0.00358863	0.0231311
ENSMUSG00000032265	Tent5a	-0.789011	0.00360233	0.0231971
ENSMUSG00000022217	Emc9	-0.766975	0.00360268	0.0231971
ENSMUSG00000048264	Dip2c	-0.884559	0.00360936	0.0232295
ENSMUSG00000097353	A430046D13Rik	-0.738623	0.00361025	0.0232295
ENSMUSG00000063558	Aox1	-1.28817	0.00361621	0.0232428
ENSMUSG00000035517	Tdrd7	-0.731348	0.00361741	0.0232428
ENSMUSG00000031666	Rbl2	-0.516695	0.00364114	0.023387
ENSMUSG00000025232	Hexa	-0.535436	0.00364327	0.0233897
ENSMUSG00000025407	Gli1	-1.43918	0.00364412	0.0233897
ENSMUSG00000027947	Il6ra	-0.669948	0.00368852	0.0236664
ENSMUSG00000100615	Gm5511	-1.3974	0.00370701	0.02376
ENSMUSG00000086866	4930512H18Rik	-3.08709	0.00371812	0.0238228
ENSMUSG00000107583	Gm44104	-5.57335	0.00373319	0.0239026
ENSMUSG00000014852	Adamts13	-1.08757	0.00374128	0.0239392
ENSMUSG00000031537	Ikbkb	-0.483166	0.00374153	0.0239392
ENSMUSG00000035686	Thrsp	-2.42411	0.00375232	0.0239915
ENSMUSG00000051705	Senp8	-0.91599	0.00377691	0.0241318
ENSMUSG00000024253	Dync2li1	-1.22406	0.00378962	0.0241831
ENSMUSG00000035828	Pim3	-0.63031	0.00378964	0.0241831
ENSMUSG00000029106	Add1	-0.485017	0.00379859	0.024211
ENSMUSG00000014599	Csf1	-0.741824	0.00380544	0.0242378
ENSMUSG00000069601	Ank3	-2.56997	0.00381324	0.0242705
ENSMUSG00000044328	Trp53i13	-0.721954	0.00382949	0.0243485
ENSMUSG00000086587	Gm11837	-3.11662	0.00383979	0.0243801
ENSMUSG00000022261	Sdc2	-0.812219	0.0038413	0.0243812
ENSMUSG00000033450	Tagap	-0.638878	0.0038442	0.0243911
ENSMUSG00000039883	Lrrc17	-1.45384	0.00385153	0.0244291
ENSMUSG00000013698	Pea15a	-0.547228	0.00387207	0.0245423
ENSMUSG00000027365	Trpm7	-0.503763	0.00388682	0.0246205
ENSMUSG00000024985	Tcf7l2	-0.923085	0.00388939	0.0246265
ENSMUSG00000022324	Matn2	-0.834927	0.00389861	0.0246697
ENSMUSG00000040687	Madd	-0.551852	0.00389993	0.0246697
ENSMUSG00000112129	Pbld1	-4.55732	0.00390026	0.0246697
ENSMUSG00000039157	Fam102a	-0.646738	0.00391303	0.0247239
ENSMUSG00000076494	Trbj2-3	-1.88611	0.00391425	0.0247239
ENSMUSG00000032186	Tmod2	-0.785033	0.00392233	0.02476
ENSMUSG00000032066	Bco2	-1.16044	0.00392267	0.02476
ENSMUSG00000064325	Hhip	-1.79614	0.00393178	0.0248004
ENSMUSG00000046056	Sbsn	-1.01712	0.00393443	0.0248085
ENSMUSG00000105731	Gm43063	-4.53651	0.00395582	0.0249348
ENSMUSG00000037995	Igsf9	-0.78883	0.0039868	0.025104
ENSMUSG00000042978	Sbk1	-0.528885	0.00399123	0.0251233
ENSMUSG00000028184	Adgrl2	-0.861465	0.00400725	0.0252154
ENSMUSG00000001930	Vwf	-0.858342	0.00401048	0.0252271
ENSMUSG00000003477	Inmt	-0.91435	0.0040221	0.0252828
ENSMUSG00000099025	Gm27162	-2.17615	0.00405615	0.0254443
ENSMUSG00000106547	B230303O12Rik	-1.82328	0.00407394	0.0255471
ENSMUSG00000041653	Pnpla3	-2.4089	0.00409216	0.0256174
ENSMUSG00000028804	Csmd2	-1.91968	0.00409907	0.0256343
ENSMUSG00000030088	Aldh1l1	-0.97485	0.00413615	0.0258043
ENSMUSG00000025223	Ldb1	-0.586757	0.00414753	0.0258576
ENSMUSG00000018821	Avpi1	-0.712152	0.00416439	0.0259451
ENSMUSG00000110803	Gm20275	-3.60549	0.00418405	0.0260587
ENSMUSG00000020182	Ddc	-1.50608	0.0041893	0.0260747
ENSMUSG00000037686	Aspg	-2.08149	0.00421423	0.0262109
ENSMUSG00000025241	Fyco1	-0.456151	0.00422465	0.0262578
ENSMUSG00000038763	Alpk3	-2.25926	0.00422977	0.0262807
ENSMUSG00000063172	Hspb11	-0.930058	0.00426285	0.026463
ENSMUSG00000029605	Oas1b	-0.772682	0.00426347	0.026463
ENSMUSG00000032661	Oas3	-0.964008	0.00426614	0.0264706
ENSMUSG00000022537	Tmem44	-1.19182	0.0042809	0.0265352
ENSMUSG00000035798	Zdhhc17	-0.497431	0.00433225	0.0268171
ENSMUSG00000076467	Trbv13-1	-1.51278	0.00433866	0.0268477
ENSMUSG00000024534	Sncaip	-0.850946	0.00438769	0.0271143
ENSMUSG00000034171	Faah	-0.668245	0.00439182	0.0271307
ENSMUSG00000030613	Ccdc90b	-0.718744	0.00439576	0.0271367
ENSMUSG00000081219	Bambi-ps1	-1.65226	0.00440686	0.0271868
ENSMUSG00000036395	Glb1l2	-2.19681	0.00441498	0.0272277
ENSMUSG00000037211	Spry1	-1.12732	0.00442631	0.0272884
ENSMUSG00000024379	Tslp	-2.13637	0.00443292	0.0273199
ENSMUSG00000023019	Gpd1	-2.92684	0.00443743	0.0273385
ENSMUSG00000108348	Gm42372	-0.933554	0.004446	0.027382
ENSMUSG00000018363	Smurf2	-0.508198	0.00447373	0.027525
ENSMUSG00000109378	Gm49396	-0.806166	0.00447776	0.0275405
ENSMUSG00000027002	Nckap1	-0.519132	0.00449682	0.0276298
ENSMUSG00000058656	Samd12	-1.61641	0.00450368	0.0276534
ENSMUSG00000025245	Lztfl1	-0.660151	0.00450602	0.0276584
ENSMUSG00000044285	Gm1821	-1.21135	0.00453556	0.0278242
ENSMUSG00000107792	Gm43914	-1.87873	0.00457372	0.0280342
ENSMUSG00000022415	Syngr1	-1.60592	0.00457898	0.0280497
ENSMUSG00000041642	Kif21b	-0.603705	0.0045832	0.0280662
ENSMUSG00000022237	Ankrd33b	-0.628522	0.0046276	0.0282811
ENSMUSG00000041444	Arhgap32	-0.873132	0.0046677	0.0285022
ENSMUSG00000001552	Jup	-0.658422	0.00466845	0.0285022
ENSMUSG00000020828	Pld2	-0.573157	0.00467791	0.0285378
ENSMUSG00000021156	Zmynd11	-0.419894	0.00468872	0.0285782
ENSMUSG00000094027	Gm21762	-2.86377	0.00470695	0.0286638
ENSMUSG00000029108	Pcdh7	-0.650562	0.00471937	0.0287171
ENSMUSG00000103358	Gm37593	-1.41457	0.00473271	0.0287887
ENSMUSG00000070643	Sox13	-0.819673	0.00477625	0.0290149
ENSMUSG00000031825	Crispld2	-0.707255	0.00480524	0.0291526
ENSMUSG00000073599	Ecscr	-0.754491	0.00484198	0.0293264
ENSMUSG00000039953	Clstn1	-0.569873	0.0048489	0.0293586
ENSMUSG00000021025	Nfkbia	-0.438945	0.00485067	0.0293595
ENSMUSG00000030231	Plekha5	-0.636459	0.00489935	0.0296256
ENSMUSG00000069520	Tmem19	-0.471564	0.00490583	0.0296541
ENSMUSG00000025936	Gm4956	-1.1732	0.00491934	0.029726
ENSMUSG00000044345	Marveld1	-0.486761	0.00492271	0.0297365
ENSMUSG00000096900	Trav9-1	-2.2098	0.00492899	0.0297548
ENSMUSG00000064065	Ipcef1	-0.755369	0.00494135	0.0297918
ENSMUSG00000032649	Colgalt2	-1.04776	0.00494655	0.0298115
ENSMUSG00000020589	Fam49a	-0.676121	0.0049785	0.0299877
ENSMUSG00000025597	Klhl4	-0.674553	0.00498037	0.0299877
ENSMUSG00000074264	Amy1	-1.52116	0.00501257	0.0301497
ENSMUSG00000030787	Lyve1	-0.807228	0.00501661	0.030164
ENSMUSG00000076575	Igkv7-33	-3.06527	0.00501963	0.0301723
ENSMUSG00000097336	Fendrr	-0.986821	0.00502531	0.0301866
ENSMUSG00000114493	Gm47071	-0.766122	0.00503849	0.0302458
ENSMUSG00000045573	Penk	-0.806585	0.00504223	0.0302583
ENSMUSG00000047898	Ccr4	-1.25641	0.00504393	0.0302586
ENSMUSG00000041309	Nkx6-2	-4.61825	0.00504738	0.0302601
ENSMUSG00000009210	Prr29	-2.76737	0.005052	0.0302772
ENSMUSG00000097328	Tnfsf12	-0.909248	0.00509322	0.0304815
ENSMUSG00000030894	Tpp1	-0.425879	0.0051058	0.0305295
ENSMUSG00000038481	Cdk19	-0.509873	0.0051107	0.0305424
ENSMUSG00000107266	Gm43698	-2.2927	0.0051381	0.0306624
ENSMUSG00000024816	Frmd8	-0.629604	0.00515338	0.0307436
ENSMUSG00000046999	1110032F04Rik	-1.0874	0.00516198	0.0307748
ENSMUSG00000047786	Lix1	-3.06007	0.00518317	0.0308809
ENSMUSG00000049881	2810025M15Rik	-0.745559	0.00519628	0.0309187
ENSMUSG00000040483	Xaf1	-1.00054	0.00519959	0.0309283
ENSMUSG00000025237	Parp6	-0.484662	0.00523242	0.0310942
ENSMUSG00000025647	Shisa5	-0.607269	0.00523258	0.0310942
ENSMUSG00000074305	Peak1	-0.432709	0.00527224	0.0312891
ENSMUSG00000029705	Cux1	-0.827416	0.00528563	0.0313409
ENSMUSG00000023968	Crip3	-2.34222	0.00529926	0.0313985
ENSMUSG00000109305	1810010D01Rik	-2.29647	0.00530806	0.0314319
ENSMUSG00000062098	Btbd3	-0.787128	0.00530834	0.0314319
ENSMUSG00000116380	Gm39556	-0.720001	0.00531513	0.0314619
ENSMUSG00000086862	Gm13546	-1.34163	0.00533024	0.0315309
ENSMUSG00000102796	Gm37711	-1.70292	0.00538135	0.0318127
ENSMUSG00000053110	Yap1	-0.66501	0.00539272	0.0318696
ENSMUSG00000028637	Ccdc30	-1.44284	0.00540074	0.0319001
ENSMUSG00000025551	Fgf14	-2.38482	0.00540342	0.0319001
ENSMUSG00000000275	Trim25	-0.444694	0.00543787	0.0320534
ENSMUSG00000040441	Slc26a10	-0.807147	0.00544037	0.0320578
ENSMUSG00000048852	Gm12185	-1.22647	0.00544891	0.0320978
ENSMUSG00000034007	Scaper	-0.552735	0.0054559	0.0321079
ENSMUSG00000049001	Ndnf	-0.807036	0.00549024	0.0322439
ENSMUSG00000022372	Sla	-0.60651	0.00554534	0.032519
ENSMUSG00000027583	Zbtb46	-0.702181	0.00557015	0.032654
ENSMUSG00000038332	Sesn1	-0.698966	0.00557927	0.032697
ENSMUSG00000053470	Kdm3a	-0.487508	0.00558752	0.0327243
ENSMUSG00000085396	Firre	-0.930289	0.00559644	0.0327556
ENSMUSG00000109002	Gm38405	-7.04872	0.00562791	0.0329292
ENSMUSG00000039741	Bahcc1	-1.10846	0.00563446	0.032957
ENSMUSG00000020092	Pald1	-0.667337	0.00565171	0.0330473
ENSMUSG00000085651	Gm11695	-1.88307	0.00565659	0.0330607
ENSMUSG00000002699	Lcp2	-0.471858	0.00565763	0.0330607
ENSMUSG00000090062	Galnt6os	-1.58118	0.00566517	0.0330837
ENSMUSG00000032374	Plod2	-0.756221	0.0056846	0.0331759
ENSMUSG00000063130	Calml3	-4.58151	0.0056902	0.0331874
ENSMUSG00000024948	Map4k2	-0.489907	0.00576622	0.0335451
ENSMUSG00000025612	Bach1	-0.807039	0.00579182	0.0336618
ENSMUSG00000024238	Zeb1	-0.487136	0.00582266	0.0338088
ENSMUSG00000027165	B230118H07Rik	-1.06663	0.00586344	0.0339941
ENSMUSG00000089736	Tgfbr3l	-1.12602	0.00586388	0.0339941
ENSMUSG00000040732	Erg	-0.786826	0.00588134	0.0340629
ENSMUSG00000103586	5830405F06Rik	-4.79031	0.00596861	0.0345021
ENSMUSG00000016344	Ppdpf	-0.512963	0.0059697	0.0345021
ENSMUSG00000020268	Lyrm7	-1.16713	0.00597039	0.0345021
ENSMUSG00000053965	Pde5a	-1.1454	0.00597286	0.0345055
ENSMUSG00000021699	Pde4d	-1.09559	0.00602808	0.0348024
ENSMUSG00000027863	Cd2	-0.605263	0.00605651	0.0349224
ENSMUSG00000051495	Irf2bp2	-0.445712	0.00606495	0.0349601
ENSMUSG00000026632	Tatdn3	-0.698588	0.00613621	0.0353151
ENSMUSG00000021180	Rps6ka5	-0.588261	0.00615406	0.0354067
ENSMUSG00000038777	Sema6c	-1.55076	0.00616541	0.0354608
ENSMUSG00000026896	Ifih1	-0.776443	0.00618213	0.0355346
ENSMUSG00000022565	Plec	-0.612838	0.00619888	0.0356085
ENSMUSG00000028435	Aqp3	-1.2564	0.00620319	0.035622
ENSMUSG00000047749	Zc3hav1l	-0.83968	0.00621239	0.035648
ENSMUSG00000070509	Rgma	-1.44222	0.00621552	0.035648
ENSMUSG00000045775	Slc16a5	-1.2574	0.00627416	0.0359392
ENSMUSG00000047180	Neurl3	-0.547142	0.00628333	0.0359692
ENSMUSG00000030768	Disp1	-0.76266	0.00628687	0.0359762
ENSMUSG00000058145	Adamts17	-1.81674	0.00628849	0.0359762
ENSMUSG00000030720	Cln3	-0.508232	0.00629099	0.0359792
ENSMUSG00000030074	Gxylt2	-0.745394	0.0062955	0.0359937
ENSMUSG00000108929	Cc2d2b	-1.34359	0.0062988	0.0360013
ENSMUSG00000057219	Armc7	-0.620972	0.00634724	0.0362215
ENSMUSG00000025372	Baiap2	-0.574712	0.00636655	0.0362977
ENSMUSG00000035713	Usp35	-0.714814	0.00642612	0.0365916
ENSMUSG00000052688	Rab7b	-0.677717	0.00645038	0.0366954
ENSMUSG00000042066	Tmcc2	-0.631718	0.00646989	0.036795
ENSMUSG00000091844	Gm8251	-1.93782	0.00650337	0.0369388
ENSMUSG00000095040	1700001J03Rik	-2.41426	0.00650881	0.0369447
ENSMUSG00000038167	Plekhg6	-2.4628	0.00651768	0.0369632
ENSMUSG00000033361	Prrg3	-1.94897	0.00652818	0.0370112
ENSMUSG00000104118	Gm37298	-4.77372	0.00653185	0.0370206
ENSMUSG00000027858	Tspan2	-0.891226	0.00654834	0.0370795
ENSMUSG00000025959	Klf7	-0.681113	0.00655121	0.0370843
ENSMUSG00000040339	Fam102b	-0.638493	0.00663689	0.0375111
ENSMUSG00000054469	Lclat1	-0.533585	0.00664191	0.0375163
ENSMUSG00000025656	Arhgef9	-1.21988	0.00672722	0.0379161
ENSMUSG00000035697	Arhgap45	-0.595531	0.00674419	0.0379883
ENSMUSG00000033152	Podxl2	-1.88298	0.00674778	0.0379898
ENSMUSG00000102715	Gm6209	-2.50973	0.00674861	0.0379898
ENSMUSG00000013033	Adgrl1	-0.662914	0.00675449	0.0380112
ENSMUSG00000085936	2610307P16Rik	-2.82724	0.00675867	0.038023
ENSMUSG00000046178	Nxph1	-0.981819	0.00680965	0.0382626
ENSMUSG00000022973	Synj1	-0.456972	0.00681639	0.0382887
ENSMUSG00000045201	Lrrc3b	-1.45945	0.00682952	0.0383389
ENSMUSG00000036862	Dchs1	-0.598263	0.00683253	0.0383441
ENSMUSG00000049265	Kcnk3	-1.62747	0.00685301	0.0384365
ENSMUSG00000038286	Bphl	-0.77147	0.00689999	0.0386632
ENSMUSG00000029330	Cds1	-1.03934	0.00692559	0.0387829
ENSMUSG00000027428	Rbbp9	-0.700409	0.00694811	0.0388852
ENSMUSG00000002799	Jag2	-0.953867	0.00705381	0.0394326
ENSMUSG00000026490	Cdc42bpa	-0.592342	0.00705456	0.0394326
ENSMUSG00000030200	Bcl2l14	-0.824085	0.00707259	0.0395092
ENSMUSG00000083282	Ctsf	-0.70226	0.0070919	0.0396049
ENSMUSG00000040111	Gramd1b	-0.468046	0.00710449	0.0396607
ENSMUSG00000020451	Limk2	-0.485186	0.00710622	0.0396607
ENSMUSG00000036478	Btg1	-0.532279	0.0071152	0.0396978
ENSMUSG00000094634	Gm3468	-1.51088	0.0071253	0.0397307
ENSMUSG00000020926	Adam11	-0.937231	0.00715829	0.0398903
ENSMUSG00000046157	Tmem229b	-0.55716	0.00716178	0.0398942
ENSMUSG00000076478	Trbv23	-2.83273	0.00716335	0.0398942
ENSMUSG00000044548	Dact1	-0.736674	0.00717648	0.0399308
ENSMUSG00000002565	Scin	-1.23182	0.00717952	0.0399356
ENSMUSG00000091754	Gm3636	-1.08408	0.00720027	0.0400022
ENSMUSG00000111283	E230034D01Rik	-2.56435	0.00720497	0.0400057
ENSMUSG00000054555	Adam12	-0.92906	0.00721132	0.0400271
ENSMUSG00000110569	Gm18860	-2.2658	0.00722098	0.0400564
ENSMUSG00000017417	Plxdc1	-1.44256	0.00722771	0.0400815
ENSMUSG00000035275	Raver2	-0.906157	0.00723323	0.0401
ENSMUSG00000023885	Thbs2	-0.619714	0.00724883	0.0401499
ENSMUSG00000009614	Sardh	-0.833376	0.00725384	0.0401561
ENSMUSG00000103175	Gm37169	-1.37297	0.00726041	0.0401775
ENSMUSG00000028546	Elavl4	-4.54245	0.0072738	0.0402158
ENSMUSG00000040254	Sema3d	-0.843162	0.00727837	0.0402281
ENSMUSG00000024095	Hnrnpll	-0.723074	0.00736088	0.0406284
ENSMUSG00000054200	Ffar4	-1.69968	0.00738253	0.0407176
ENSMUSG00000028381	Ugcg	-0.450678	0.00740932	0.0408507
ENSMUSG00000078234	Klhdc7a	-2.5202	0.00741113	0.0408507
ENSMUSG00000036172	Cd200r3	-1.94615	0.00741611	0.0408658
ENSMUSG00000062488	Ifit3b	-1.10954	0.00742501	0.0408936
ENSMUSG00000019102	Aldh3a1	-1.38031	0.00742564	0.0408936
ENSMUSG00000041354	Rgl2	-0.495121	0.00745169	0.041
ENSMUSG00000033781	Asb13	-0.555918	0.00746752	0.0410624
ENSMUSG00000060002	Chpt1	-1.15961	0.00750775	0.0412588
ENSMUSG00000030094	Xpc	-0.458844	0.0075437	0.0413816
ENSMUSG00000031725	Ces1f	-2.01519	0.00754872	0.0413967
ENSMUSG00000030598	Fbxo17	-1.10315	0.00768148	0.0419359
ENSMUSG00000034641	Cd300ld	-0.735346	0.00770608	0.0420451
ENSMUSG00000034636	Zyg11b	-0.400658	0.00772093	0.042101
ENSMUSG00000006386	Tek	-0.76969	0.00774228	0.0421922
ENSMUSG00000045232	Rln3	-1.19902	0.00774922	0.0422174
ENSMUSG00000037960	Card19	-0.586617	0.00775586	0.042241
ENSMUSG00000037697	Ddhd1	-0.557286	0.00778447	0.0423716
ENSMUSG00000039062	Anpep	-0.56055	0.00779778	0.0424197
ENSMUSG00000035239	Neu3	-0.983094	0.00781791	0.0424835
ENSMUSG00000049303	Syt12	-2.5971	0.00782156	0.0424848
ENSMUSG00000039997	Ifi203	-0.926919	0.00782638	0.0424908
ENSMUSG00000040651	Fam208a	-0.538098	0.0078323	0.0425052
ENSMUSG00000044712	Slc38a6	-0.574014	0.00788418	0.0427614
ENSMUSG00000029552	Tes	-0.42264	0.00789719	0.0427812
ENSMUSG00000040964	Arhgef10l	-1.00878	0.00791396	0.0428219
ENSMUSG00000053886	Sh2d4a	-0.968605	0.00791688	0.0428219
ENSMUSG00000113211	4921525O09Rik	-3.26301	0.00791877	0.0428219
ENSMUSG00000072115	Ang	-1.67697	0.00792994	0.0428695
ENSMUSG00000045103	Dmd	-1.25253	0.00793541	0.0428864
ENSMUSG00000015846	Rxra	-0.497764	0.00793826	0.0428892
ENSMUSG00000036667	Tcaf1	-0.733652	0.00797239	0.0430354
ENSMUSG00000041073	Nacad	-1.06306	0.00798043	0.043066
ENSMUSG00000024507	Hsd17b4	-0.462613	0.00799012	0.0430802
ENSMUSG00000027784	Ppm1l	-0.69538	0.00801261	0.0431505
ENSMUSG00000025479	Cyp2e1	-2.05742	0.00801608	0.0431564
ENSMUSG00000000078	Klf6	-0.474904	0.00803859	0.0432649
ENSMUSG00000040272	Accs	-0.53212	0.00804492	0.0432862
ENSMUSG00000078496	Zfp982	-3.46932	0.00806549	0.0433713
ENSMUSG00000037624	Kcnk2	-4.15518	0.00808629	0.0434584
ENSMUSG00000026919	Lcn4	-1.31683	0.00809118	0.0434711
ENSMUSG00000030844	Rgs10	-0.43546	0.0080936	0.0434712
ENSMUSG00000029121	Crmp1	-1.02609	0.00809718	0.0434777
ENSMUSG00000027102	Hoxd8	-0.725461	0.00810022	0.0434812
ENSMUSG00000040147	Maob	-1.11736	0.0081251	0.0435907
ENSMUSG00000040146	Rgl3	-0.754462	0.00812539	0.0435907
ENSMUSG00000022575	Gsdmd	-0.428875	0.00813887	0.0436503
ENSMUSG00000096096	Trav4-4-dv10	-3.10737	0.00819595	0.0438848
ENSMUSG00000043065	Spice1	-0.828608	0.00822906	0.0440305
ENSMUSG00000024903	Lao1	-2.29151	0.00823265	0.0440368
ENSMUSG00000020491	2810021J22Rik	-0.845099	0.00824853	0.044083
ENSMUSG00000053411	Cbx7	-0.455962	0.00827486	0.044185
ENSMUSG00000020473	Aebp1	-0.490448	0.00828277	0.0442143
ENSMUSG00000058135	Gstm1	-0.665344	0.00831852	0.0443922
ENSMUSG00000042524	Sun2	-0.509817	0.00832908	0.0444226
ENSMUSG00000038205	Prkab2	-0.53943	0.00838912	0.0447297
ENSMUSG00000029032	Arhgef16	-2.59875	0.00840419	0.044784
ENSMUSG00000008575	Nfib	-0.636453	0.00841014	0.0448026
ENSMUSG00000097296	Gm26532	-0.941772	0.00841479	0.0448119
ENSMUSG00000049241	Hcar1	-2.30537	0.0084168	0.0448119
ENSMUSG00000022371	Col14a1	-0.642977	0.00843722	0.0448941
ENSMUSG00000038143	Stox2	-0.905837	0.00848294	0.0450958
ENSMUSG00000035064	Eef2k	-0.671341	0.00848494	0.0450958
ENSMUSG00000029875	Ccdc184	-1.75773	0.00849538	0.0451074
ENSMUSG00000055862	Izumo4	-0.552061	0.00849548	0.0451074
ENSMUSG00000054728	Phactr1	-1.43218	0.00852167	0.0452252
ENSMUSG00000021701	Plk2	-1.03247	0.00853142	0.0452595
ENSMUSG00000098322	5830468F06Rik	-1.33846	0.00853425	0.0452595
ENSMUSG00000073678	Pgap1	-0.574321	0.00853556	0.0452595
ENSMUSG00000094686	Ccl21a	-4.13746	0.00854801	0.0453092
ENSMUSG00000020653	Klf11	-0.891222	0.00854989	0.0453092
ENSMUSG00000028556	Dock7	-0.536726	0.00855479	0.045322
ENSMUSG00000021213	Akr1c13	-0.65913	0.00857277	0.045395
ENSMUSG00000026688	Mgst3	-0.890542	0.00858312	0.0454326
ENSMUSG00000023980	Taf8	-0.461257	0.00859895	0.0454637
ENSMUSG00000055027	Smyd1	-1.62086	0.00862574	0.0455658
ENSMUSG00000115009	G930009F23Rik	-2.86238	0.0086315	0.0455698
ENSMUSG00000033863	Klf9	-0.841237	0.00863879	0.0455952
ENSMUSG00000062861	Zfp28	-0.667885	0.0086819	0.0458094
ENSMUSG00000047712	Ust	-0.817023	0.00868575	0.0458165
ENSMUSG00000028028	Alpk1	-0.647495	0.00868934	0.0458222
ENSMUSG00000056313	Tcim	-1.02075	0.00869307	0.0458287
ENSMUSG00000040165	Cd209c	-1.79385	0.00874461	0.0460605
ENSMUSG00000024440	Pcdh12	-0.906559	0.00874925	0.0460716
ENSMUSG00000087522	Gm371	-3.88556	0.00876945	0.0461647
ENSMUSG00000079071	Gm14085	-1.08945	0.00877221	0.0461659
ENSMUSG00000044250	Pced1b	-0.654544	0.00884501	0.0464287
ENSMUSG00000008999	Bmp7	-1.32799	0.00885477	0.0464666
ENSMUSG00000086564	Cd101	-0.839698	0.00889923	0.046665
ENSMUSG00000063564	Col23a1	-0.839513	0.0089133	0.0467066
ENSMUSG00000085586	Gm11613	-0.973044	0.00893431	0.0468033
ENSMUSG00000059810	Rgs3	-0.427572	0.00901034	0.0471217
ENSMUSG00000036144	Meox2	-0.666636	0.00901273	0.0471217
ENSMUSG00000041827	Oasl1	-0.973836	0.00901315	0.0471217
ENSMUSG00000026471	Mr1	-0.94245	0.0090678	0.0473397
ENSMUSG00000026640	Plxna2	-0.707527	0.00908347	0.0473808
ENSMUSG00000037940	Inpp4b	-0.621162	0.0091068	0.047489
ENSMUSG00000019461	Plscr3	-0.644026	0.00917368	0.0477559
ENSMUSG00000034156	Tspoap1	-1.05846	0.00919102	0.0478326
ENSMUSG00000004032	Gstm5	-0.993056	0.00921302	0.047911
ENSMUSG00000043592	Unc5cl	-0.741637	0.00921395	0.047911
ENSMUSG00000033688	1300017J02Rik	-1.22885	0.00925201	0.0480688
ENSMUSG00000074771	Ankef1	-2.32874	0.00925219	0.0480688
ENSMUSG00000038855	Itpkb	-0.537334	0.00931274	0.0483559
ENSMUSG00000076757	Tcrg-C4	-1.33378	0.00931924	0.0483758
ENSMUSG00000024663	Rab3il1	-0.588996	0.00932387	0.0483844
ENSMUSG00000049625	Tifab	-0.660425	0.00932805	0.0483844
ENSMUSG00000097823	Gm16701	-2.22572	0.00932884	0.0483844
ENSMUSG00000032816	Igdcc4	-0.955316	0.00938516	0.048626
ENSMUSG00000030921	Trim30a	-0.937909	0.00938608	0.048626
ENSMUSG00000043088	Il17re	-1.81214	0.00941441	0.0487314
ENSMUSG00000093661	Eif4e3	-0.575745	0.00942315	0.048749
ENSMUSG00000042508	Dmtf1	-0.434364	0.00946139	0.0488803
ENSMUSG00000015476	Prrt1	-2.28624	0.00947847	0.048952
ENSMUSG00000079018	Ly6c1	-0.872549	0.00949049	0.0489942
ENSMUSG00000038866	Zcchc2	-0.530903	0.00949239	0.0489942
ENSMUSG00000113831	AC163032.1	-0.589371	0.00951448	0.0490686
ENSMUSG00000034881	Tbxa2r	-0.808399	0.00952591	0.0491074
ENSMUSG00000025086	Trub1	-0.51259	0.00952738	0.0491074
ENSMUSG00000074364	Ehd2	-0.553311	0.00953063	0.0491103
ENSMUSG00000044864	Ankrd50	-0.732077	0.00955776	0.0492362
ENSMUSG00000031502	Col4a1	-0.676954	0.00962321	0.049542
ENSMUSG00000055430	Nap1l5	-2.1539	0.00962525	0.049542
ENSMUSG00000018378	Cuedc1	-0.720813	0.00964501	0.0496157
ENSMUSG00000019539	Rcn3	-0.644135	0.00966278	0.0496932
ENSMUSG00000030795	Fus	-0.441008	0.00967381	0.049703
ENSMUSG00000033327	Tnxb	-0.62088	0.00967527	0.049703
ENSMUSG00000029359	Tesc	-0.931861	0.00971092	0.049851
ENSMUSG00000049235	Gm7324	-1.97471	0.00971257	0.049851
ENSMUSG00000037890	Wdr19	-0.692637	0.00971821	0.049856
ENSMUSG00000050549	Fam241a	-0.59714	0.00971901	0.049856
ENSMUSG00000048581	E130311K13Rik	-0.973827	0.00974146	0.0499571
